# Supplementary material for: Etiology of Severe Febrile Illness in Low- and Middle-Income Countries: A Systematic Review
Source: PLoS One. 2015 Jun 30;10(6):e0127962. doi: 10.1371/journal.pone.0127962 (PMC4488327; doi:10.1371/journal.pone.0127962)
Supplement: S1 Fig — (XLS) [file pone.0127962.s001.xls]

## Sheet: All full text studies
Author(s)	Study criteria/ Reasons for exclusion	Citation
A-Elgayoum, S. M. E. et al	retrospective	A-Elgayoum, S. M. E., et al. (2009). "Malaria overdiagnosis and burden of malaria misdiagnosis in the suburbs of central Sudan: special emphasis on artemisinin-based combination therapy era." Diagnostic Microbiology and Infectious Disease 64(1): 20-26.
A-Elgayoum, S. M. E. et al	Not all hospital based- excluded. Outpatients	A-Elgayoum, S. M. E., et al. (2010). "In areas of low transmission, is the presumptive treatment of febrile but bloodsmear-negative patients for malaria validated by the results of PCR-based testing?" Annals of tropical medicine and parasitology 104(7): 573-581.
Aarsland, S. J. et al	included	Aarsland, S. J., et al. (2012). "Treatable bacterial infections are underrecognized causes of fever in ethiopian children." American Journal of Tropical Medicine and Hygiene 87(1): 128-133.
Abbasi et al	included	Abbasi, A., et al. (2009). "Clinical Features, Diagnostic Techniques and Management of Dual Dengue and Malaria Infection." Jcpsp-Journal of the College of Physicians and Surgeons Pakistan 19(1): 25-29.
Abhilash, K. P. P.	Only included bacteriamic patients. Nosocomial	Abhilash, K. P. P. (2010). "Epidemiology and outcome of bacteremia caused by extended spectrum beta-lactamase (ESBL)-producing Escherichia Coli and Klebsiella Spp. in a tertiary care teaching hospital in South India." Journal of the Association of Physicians of India 58(suppl dec2010): 13-17.
Aboul-Hassan, S., et al	Only inlcluded a subset of patients	Aboul-Hassan, S., et al. (1997). "Epidemiological, clinical and laboratory studies on parasitic infections as a cause of fever of undetermined origin in Dakahlia Governorate, Egypt." Journal of the Egyptian Society of Parasitology 27(1): 47.
Abrahamsen, S. K., et al.	Excluded as diagnostic test were at clinicians descretion. Not systematic	Abrahamsen, S. K., et al. (2013). "Fever in the tropics: Aetiology and case-fatality - a prospective observational study in a tertiary care hospital in South India." BMC Infectious Diseases 13(1).
Abuya, T. O., et al.	only syndromic	Abuya, T. O., et al. (2004). "Quality of care provided to febrile children presenting in rural private clinics on the Kenyan coast." African Health Sciences 4(3): 160-170.
Achidi, E. A., et al.	not entirely hospital based	Achidi, E. A., et al. (2012). "Severe and uncomplicated falciparum malaria in children from three regions and three ethnic groups in Cameroon: Prospective study." Malaria journal 11.
Adah, O., et al.	Community study, not hospital based	Adah, O., et al. (2009). "Home treatment of malaria, amongst under fives presenting with fever in PHC facilities in Jos North LGA of Plateau State." Nigerian journal of medicine: journal of the National Association of Resident Doctors of Nigeria 18(1): 88.
Adeyemi, A. I., et al	Only HIV infected	Adeyemi, A. I., et al. (2010). "Bacterial bloodstream infections in HIV-infected adults attending a lagos teaching hospital." Journal of Health, Population and Nutrition 28(4): 318-326.
Afifi, S., et al.	Included	Afifi, S., et al. (2005). "Hospital-based surveillance for acute febrile illness in Egypt: A focus on community-acquired bloodstream infections." American Journal of Tropical Medicine and Hygiene 73(2): 392-399.
Afzal, M. F. and M. A. Sultan	Not entirely hospital based	Afzal, M. F. and M. A. Sultan (2013). "Experience of malaria in children of a flood affected area: a field hospital study." Eastern Mediterranean Health Journal 19(7): 613-616.
Agarwal, J.	Neonatal. Not exclusively community acquired	Agarwal, J. (2004). "Trends in neonatal septicemia: Emergence of non-albicans Candida." Indian pediatrics 41(7): 712-715.
Agasthya, A. S., et al.	Only seroprevelance. Not a fever study	Agasthya, A. S., et al. "Seroprevalence study of human brucellosis by conventional tests and indigenous indirect enzyme-linked immunosorbent assay." Thescientificworldjournal 2012: 104239.
Ageep, A.	Not sure if hospital based. Not enough information	Ageep, A. (2013). "Diagnosis of malaria in red sea state, Sudan." Annals of tropical medicine and public health 6(2): 232-235.
Ageep, A. K., et al.	not a fever study	Ageep, A. K., et al. (2006). "Clinical presentations and laboratory findings in suspected cases of dengue virus." Saudi medical journal 27(11): 1711-1713.
Ahmad, S., et al.	included	Ahmad, S., et al. (1987). "Clinical profile of malaria in children--a prospective study from Aligarh (N. India)." Annals of Tropical Paediatrics 7(2): 82-86.
Ahmed, F. U., et al.	Excluded as an outbreak study	Ahmed, F. U., et al. (2001). "Dengue and dengue haemorrhagic fever in children during the 2000 outbreak in Chittagong, Bangladesh." Dengue bulletin 25: 33-39.
Ahmed, I. P.	Seroprevelance study	Ahmed, I. P. (1987). "A serological investigation of Q fever in Pakistan." Journal of the Pakistan Medical Association 37(5): 126-129.
Ahmed, S.2013	outbreak	Ahmed, S. (2013). "The 2011 dengue haemorrhagic fever outbreak in lahore - an account of clinical parameters and pattern of haemorrhagic complications." Journal of the College of Physicians and Surgeons--Pakistan 23(7): 463-467.
Ahmed, S.2008	outbreak	Ahmed, S. (2008). "Dengue fever outbreak: A clinical management experience." Journal of the College of Physicians and Surgeons--Pakistan 18(1): 8-12.
Ajibade Ak, Kwashie	Not hospital based	Ajibade Ak, K. (2012). "Unusually High Prevalence of Malaria Infection in a Tertiary Institution Setting in South-Western Nigeria." International journal of tropical medicine 7(4): 121-129.
Ako-Nai, A. K., et al.	Hospital acquired infection not all community acquired	Ako-Nai, A. K., et al. (1999). "The bacteriology of neonatal septicaemia in Ile-Ife, Nigeria." Journal of Tropical Pediatrics 45(3): 146-151.
Akpede, G. O., et al.	included	Akpede, G. O., et al. (1992). "Relative contribution of bacteraemia and malaria to acute fever without localizing signs of infection in under-five children." Journal of Tropical Pediatrics 38(6): 295-298.
Akpede, G. O., et al.	included	Akpede, G. O., et al. (1993). "Acute fevers of unknown origin in young children in the tropics." Journal of Pediatrics 122(1): 79-81.
Akpede, G. O. and G. I. Akenzua	no original data/ Review	Akpede, G. O. and G. I. Akenzua (2001). "Management of children with prolonged fever of unknown origin and difficulties in the management of fever of unknown origin in children in developing countries." Paediatric Drugs 3(4): 247-262.
Akpede, G. O. and R. M. Sykes	selected group febrile convulsions	Akpede, G. O. and R. M. Sykes (1993). "Convulsions with fever of acute onset in school-age children in Benin city, Nigeria." Journal of Tropical Pediatrics 39(5): 309-311.
Akram, D. S.	included (only selected group data)	Akram, D. S. (1998). "Dengue Virus Infection among Children with Undifferentiated Fever in Karachi." Indian journal of pediatrics 65(5): 735-740.
AL KHAN, I. and D. S. AKRAM	neonatal sepsis	AL KHAN, I. and D. S. AKRAM (1987). "Neonatal sepsis, etiological study." Journal of the Pakistan Medical Association 37(12): 327-330.
Al-Dubooni, H. M., et al.	Not fever study	Al-Dubooni, H. M., et al. (1986). "Brucellosis in children in Iraq." Annals of Tropical Paediatrics 6(4): 271-274.
Al-Majali, A. M. and K. M. Al-Qudah	Sereprevelance	Al-Majali, A. M. and K. M. Al-Qudah (2004). "Seroprevalence of Bartonella henselae and Bartonella quintana infections in children from Central and Northern Jordan." Saudi medical journal 25(11): 1664-1669.
Al-Maktari, M. T., et al.	Not hospital based	Al-Maktari, M. T., et al. (2003). "Malaria status in Al-Hodeidah Governorate, Yemen: malariometric parasitic survey & chloroquine resistance P. falciparum local strain." Journal of the Egyptian Society of Parasitology 33(2): 361-372.
Al-Mekhlafi, A. M., et al	Excluded unable to confirm hospital based	Al-Mekhlafi, A. M., et al. (2011). "Human malaria in the highlands of Yemen." Annals of Tropical Medicine & Parasitology 105(3): 187-195.
Al-Mekhlafi, A. M., et al	Not hospital based	Al-Mekhlafi, A. M. Q., et al. (2010). "Molecular epidemiology of Plasmodium species prevalent in Yemen based on 18 s rRNA." Parasites and Vectors 3(1).
Al-Mekhlafi, A. M., et al	Not hospital based	Al-Mekhlafi, A. M. Q., et al. (2010). "Clinical situation of endemic malaria in Yemen." Tropical Biomedicine 27(3): 551-558.
Al-Nahhas, S., et al	Not fever study	Al-Nahhas, S., et al. (2005). "Contribution study of visceral leishmaniasis in Syria." Saudi medical journal 26(3): 490-492.
Al-Nahhas, S., et al.	Sereprevelance not hospital based	Al-Nahhas, S., et al. (2003). "Visceral leishmaniasis in the Syrian Arab Republic: Early detection using rK39." Eastern Mediterranean Health Journal 9(4): 856-862.
Al-Shamahy, H. A., et al	neonatal sepsis	Al-Shamahy, H. A., et al. (2012). "Types of bacteria associated with neonatal sepsis in Al-Thawra University Hospital, Sana'a, Yemen, and their antimicrobial profile." Sultan Qaboos University Medical Journal 12(1): 599-605.
Al-Taiar, A., et al.	neonatal sepsis	Al-Taiar, A., et al. (2013). "Neonatal infections in China, Malaysia, Hong Kong and Thailand." Archives of disease in childhood. Fetal and neonatal edition 98(3): F249-F255.
Al-Taiar, A., et al.	Selecting those with malaria	Al-Taiar, A., et al. (2006). "Severe malaria in children in Yemen: two site observational study." BMJ 333(7573): 827.
Al-Zwaini, E. J.	neonatal sepsis	Al-Zwaini, E. J. K. (2002). "Neonatal septicaemia in the neonatal care unit, Al-Anbar governorate, Iraq." Eastern Mediterranean Health Journal 8(4-5): 509-514.
Alam, M. S., et al.	not hospitalised patients	Alam, M. S., et al. (2011). "Real-time PCR assay and rapid diagnostic tests for the diagnosis of clinically suspected malaria patients in Bangladesh." Malaria journal
Alegana, Victor A.	Not fever study	Alegana, V. A. (2013). "Estimation of malaria incidence in northern Namibia in 2009 using Bayesian conditional-autoregressive spatial–temporal models." Spatial and spatio-temporal epidemiology 7: 25-36.
Alexander, N., et al	only among dengue suspects	Alexander, N., et al. (2011). "Multicentre prospective study on dengue classification in four South-east Asian and three Latin American countries." Tropical Medicine & International Health 16(8): 936-948.
Ali, J. and Y. Kebede	Article not available	Ali, J. and Y. Kebede "Frequency of isolation and antimicrobial susceptibility pattern of bacterial isolates from blood culture, Gondar University teaching hospital, Northwest Ethiopia." Ethiopian Medical Journal 46(2): 155-161.
Alexandropoulou, O., et al.	article not available	Alexandropoulou, O., et al. (2012). "Visceral Leishmaniasis: A Common Cause of Post–Infectious Febrile Pancytopenia in Children in an Endemic Area: Experience of a Children’s Tertiary Hospital." Pediatric Emergency Care 28(6): 533-537.
Ali, N., et al	only focused on clinically suspected dengue. Diagnostic criteria not met	Ali, N., et al. (2006). "Dengue fever in malaria endemic areas." Journal of the College of Physicians and Surgeons--Pakistan: JCPSP 16(5): 340.
Ali-Eldin, F. A., et al.	only a subgroup study	Ali-Eldin, F. A., et al. (2011). "Clinical spectrum of fever of unknown origin among adult Egyptian patients admitted to Ain Shams University Hospitals: a hospital based study." Journal of the Egyptian Society of Parasitology 41(2): 379-386.
Altaf, C., et al.	not a fever study	Altaf, C., et al. (2005). "Clinicopathological features of childhood visceral leishmaniasis in Azad Jammu & Kashmir Pakistan." Journal of Ayub Medical College, Abbottabad 17(4): 48-50.
Altaf, C., et al.	sub group	Altaf, C., et al. (2005). "Childhood visceral leishmaniasis in Muzaffarabad, Azad Jammu and Kashmir: frequency and response to treatment in 61 cases." Journal of the Pakistan Medical Association 55(11): 475-478.
Amatya, N. M., et al.	sub group	Amatya, N. M., et al. (2007). "Etiological agents of bacteraemia and antibiotic susceptibility pattern in Kathmandu Model Hospital." Journal of Nepal Medical Association 46(167): 112-118.
Amaya, E., et al	sub group	Amaya, E., et al. (2010). "Antibiotic resistance patterns in gram-negative and gram-positive bacteria causing septicemia in newborns in León, Nicaragua: Correlation with environmental samples." Journal of Chemotherapy 22(1): 25-29.
Ammari, F.	sub group	Ammari, F. (2006). "Fever of unknown origin in North Jordan." Tropical Doctor 36(4): 251-253.
Anah, M. U., et al.	neonatal sepsis	Anah, M. U., et al. (2008). "Neonatal septicaemia in Calabar, Nigeria." Tropical Doctor 38(2): 126-128.
Anand, K., et al	not systematic outpatients	Anand, K., et al. (2002). "Passive malaria surveillance in a low endemic area of India: validation of a clinical case definition." The National medical journal of India 15(4): 199-201.
Anga, G., et al.	sub group	Anga, G., et al. (2010). "The aetiology, clinical presentations and outcome of febrile encephalopathy in children in Papua New Guinea." Annals of Tropical Paediatrics 30(2): 109-118.
Angkasekwinai, N., et al.	sub group/ Not just fever	Angkasekwinai, N., et al. (2009). "Epidemiology of sepsis in Siriraj Hospital 2007." Journal of the Medical Association of Thailand 92 Suppl 2: S68-78.
Anglaret, X., et al.	sub group. Only HIV	Anglaret, X., et al. (2002). "Causes and empirical treatment of fever in HIV-infected adult outpatients, Abidjan, Côte d'Ivoire." AIDS 16(6): 909-918.
Animut, A., et al.	out patients	Animut, A., et al. (2009). "Febrile illnesses of different etiology among outpatients in four health centers in northwestern Ethiopia." Japanese Journal of Infectious Diseases 62(2): 107-110.
Ansari, I.	not a fever study	Ansari, I. and Y. Pokhrel (2011). "Culture proven bacterial meningitis in children: agents, clinical profile and outcome." Kathmandu University medical journal 9(33): 36-40.
Anunnatsiri, S.	retrospective, passive, sub group	Anunnatsiri, S., et al. (2009). "Fungemia in non-HIV-infected patients: a five-year review." International Journal of Infectious Diseases 13(1): 90-96.
Anwer, S. K.	neonatal sepsis	Anwer, S. K., et al. (2000). "Neonatal Sepsis: An Etiological Study." Journal of the Pakistan Medical Association 50(3): 91-94.
Archibald, LK	not entriely fever	Archibald, L., et al. (2003). "Detection of bloodstream pathogens in a bacille Calmette‐Guérin (BCG)‐vaccinated pediatric population in Malawi: a pilot study." Clinical Microbiology and Infection 9(3): 234-238.
Archibald, L. K., et al.	included	Archibald, L. K., et al. (1998). "Fatal Mycobacterium tuberculosis bloodstream infections in febrile hospitalized adults in Dar es Salaam, Tanzania." Clinical Infectious Diseases 26(2): 290-296.
Archibald, L. K., et al.	included	Archibald, L. K., et al. (2003). "Epidemiology of bloodstream infections in a bacille Calmette-Guérin-vaccinated pediatric population in Malawi." Journal of Infectious Diseases 188(2): 202-208.
Archibald, L. K., et al.	included	Archibald, L. K., et al. (2000). "A hospital-based prevalence survey of bloodstream infections in febrile patients in Malawi: Implications for diagnosis and therapy." Journal of Infectious Diseases 181(4): 1414-1420.
Archibald, L. K., et al.	included	Archibald, L. K., et al. (1999). "Fever and human immunodeficiency virus infection as sentinels for emerging mycobacterial and fungal bloodstream infections in hospitalized patients ≥15 years old, Bangkok." Journal of Infectious Diseases 180(1): 87-92.
Ari, Mary D.	outbreak	Ari, M. D., et al. (2011). "Challenges of establishing the correct diagnosis of outbreaks of acute febrile illnesses in Africa: the case of a likely Brucella outbreak among nomadic pastoralists, northeast Kenya, March-July 2005." The American journal of tropical medicine and hygiene 85(5): 909-912.
Arifeen, S. E.	not a fever study	Arifeen, S. E., et al. (2009). "Invasive pneumococcal disease among children in rural Bangladesh: Results from a population-based surveillance." Clinical Infectious Diseases 48(SUPPL. 2): S103-S113.
Arumugam,	Seroprevelance/ referral/ not systematic	Arumugam, G., et al. (2011). "Occurrence of leptospirosis among suspected cases in Chennai, Tamil Nadu." Indian Journal of Pathology and Microbiology 54(1): 100-102.
Arya, S. C.	no original data	Arya, S. C. and N. Agarwal (2007). "Point-of-care diagnostics for dengue, Chikungunya, Japanese encephalitis and West Nile virus infection." Dengue bulletin 31: 176-177.
Arya, S. C.	not a fever study	Arya, S. C. and N. Agarwal (2011). "Bacteria isolated from bloodstream infections at a tertiary care hospital in Dar es Salaam, Tanzania - antimicrobial resistance of isolates." South African Medical Journal 101(2): 85.
Asaduzzaman, Muhammad	neonatal sepsis	Asaduzzaman, M. (2010). "Antibiotic sensitivity pattern of causative organisms of neonatal septicemia in an urban." Indian journal of medical sciences 64(6): 265-271.
Ashour, MM	sub group	Ashour, M., et al. (2012). "Clinical features of avian influenza in Egyptian patients." Journal of the Egyptian Society of Parasitology 42(2): 385-396.
Asturias, E. J.	not a fever study	Asturias, E. J., et al. (2003). "Meningitis and pneumonia in Guatemalan children: The importance of Haemophilus influenzae type b and Streptococcus pneumoniae." Revista Panamericana de Salud Publica/Pan American Journal of Public Health 14(6): 377-384.
Auma, M. A.	not a fever study/ sub group	Auma, M. A., et al. (2013). "Malaria is an uncommon cause of adult sepsis in south-western Uganda." Malaria journal 12(1).
Aurangzeb,	neonatal sepsis	Aurangzeb, B. and A. Hameed (2003). "Neonatal sepsis in hospital-born babies: bacterial isolates and antibiotic susceptibility patterns." Journal of the College of Physicians and Surgeons--Pakistan 13(11): 629-632.
Awasthi, S.	epidemic case series	Awasthi, S. (2012). "The changing clinical spectrum of Dengue fever in the 2009 epidemic in north India: A tertiary teaching hospital based study." Journal of clinical and diagnostic research 6(6): 999-1002.
Ayobola, E. D.	cant tell if fever study	Ayobola, E. D., et al. (2011). "Study of prevalence and antimicrobial susceptibility of blood culture bacterial isolates." Malaysian Journal of Microbiology 7(2): 78-82.
Ayoola, O. O.	included	Ayoola, O. O., et al. (2002). "Predictors of bacteraemia among febrile infants in Ibadan, Nigeria." Journal of Health Population and Nutrition 20(3): 223-229.
Ayoola, O. O.	included	Ayoola, O. O., et al. (2003). "Aetiological agents, clinical features and outcome of septicaemia in infants in Ibadan." West African Journal of Medicine 22(1): 30-34.
Ayoola, O. O.	included	Ayoola, O. O., et al. (2005). "Concurrent bacteraemia and malaria in febrile Nigerian infants." Tropical Doctor 35(1): 34-36.
Ayyagari, A.	outbreak hospital acquired	Ayyagari, A., et al. (1990). "Outbreak of Salmonella worthington meningitis & septicaemia in a hospital at Chandigarh (north India)." Indian journal of medical research (New Delhi, India : 1994) 91: 15-17.
Ba	not a fever study	Ba, O., et al. (2010). "Hospital surveillance of childhood bacterial meningitis in senegal and the introduction of Haemophilus influenzae type b conjugate vaccine." American Journal of Tropical Medicine and Hygiene 83(6): 1330-1335.
Baba, M.	Included for malaria only	Baba, M., et al. (2013). "Evidence of arbovirus co-infection in suspected febrile malaria and typhoid patients in Nigeria." Journal of infection in developing countries 7(1): 51-59.
Baba, M. M.	Seroprevelance/ sub group	Baba, M. M., et al. (2001). "Serological evidence of brucellosis among predisposed patients with pyrexia of unknown origin in the north eastern Nigeria." Central European Journal of Public Health 9(3): 158-161.
Bachou, H.	sub group	Bachou, H., et al. (2006). "Bacteraemia among severely malnourished children infected and uninfected with the human immunodeficiency virus-1 in Kampala, Uganda." BMC Infectious Diseases 6.
Badran, Eman F.	retrospective , neonatal	Badran, E. F. (2008). "Epidemiology and clinical outcome of candidaemia among Jordanian newborns over a 10-year period." Scandinavian journal of infectious diseases 40(2): 139-144.
Baggett, H. C.	not a fever study	Baggett, H. C., et al. (2009). "Incidence of pneumococcal bacteremia requiring hospitalization in rural Thailand." Clinical Infectious Diseases 48(SUPPL. 2): S65-S74.
Bahri, O.	not a fever study/ hospital based	Bahri, O., et al. (2003). "Measles surveillance and control in Tunisia: 1979-2000." Vaccine 21(5-6): 440-445.
Bahwere, P.	not only fever	Bahwere, P., et al. (2001). "Community-acquired bacteremia among hospitalized children in rural central Africa." International Journal of Infectious Diseases 5(4): 180-188.
Bakshi, D.	2007. not systematic	Bakshi, D., et al. "Development of a real-time PCR assay for the diagnosis of scrub typhus cases in India and evidence of the prevalence of new genotype of O. tsutsugamushi." Acta Tropica 104(1): 63-71.
Balmaseda, A.	conference	Balmaseda, A., et al. (2003). Spectrum of clinical manifestations of dengue in a three-year hospital-based study in Nicaragua, Allen Press, Inc.
Balmaseda, A.	not hospital based	Balmaseda, A., et al. (2006). "High seroprevalence of antibodies against dengue virus in a prospective study of schoolchildren in Managua, Nicaragua." Tropical Medicine and International Health 11(6): 935-942.
Balmaseda, A.	not hospital based	Balmaseda, A., et al. (2010). "Trends in patterns of dengue transmission over 4 years in a pediatric cohort study in Nicaragua." Journal of Infectious Diseases 201(1): 5-14.
Baltzell, K. A.	sub group	Baltzell, K. A., et al. (2013). "Prevalence of PCR detectable malaria infection among febrile patients with a negative plasmodium falciparum specific rapid diagnostic test in Zanzibar." American Journal of Tropical Medicine and Hygiene 88(2): 289-291.
Banerjee, U.	case series	Banerjee, U., et al. (1995). "Sudden spurt of cryptococcosis at a tertiary care hospital at New Delhi between December 1994 to February 1995." Indian journal of medical research (New Delhi, India : 1994) 102: 272-274.
Barakat, A.	entry criteria	Barakat, A., et al. (2011). "Influenza surveillance among outpatients and inpatients in Morocco, 1996-2009." PLoS ONE 6(9).
Barua, H.	not a fever study	Barua, H., et al. (1999). "Clinico-epidemiological study on leptospirosis in certain parts of north-eastern region." The Journal of communicable diseases 31(3): 201-202.
Baruah, J.	sub group/ diagnostic	Baruah, J., et al. (2006). "Incidence of dengue in a tertiary care centre--Kasturba Hospital, Manipal." Indian journal of pathology & microbiology 49(3): 462-463.
Basavaraj,	neonatal sepsis	Basavaraj, P. (2013). "Bacteriological profile of neonatal septicemia and antibiotic susceptibility pattern of the isolates." Journal of natural science, biology and medicine 4(2): 306-309.
Battikhi, MNG	not a fever study	Battikhi, M. (2003). "Occurrence of Salmonella typhi and Salmonella paratyphi in Jordan." The New microbiologica 26(4): 363-373.
Batwala, V.	not hospital based	Batwala, V., et al. (2010). "Are rapid diagnostic tests more accurate in diagnosis of plasmodium falciparum malaria compared to microscopy at rural health centres?" Malaria journal 9(1).
Beatty, M. E.	not hospital based	Beatty, M. E. (2007). "Mosquitoborne infections after Hurricane Jeanne, Haiti, 2004." Emerging Infectious Diseases 13(2): 308-310.
Bedell, R. A.	sub group	Bedell, R. A., et al. (2012). "High prevalence of tuberculosis and serious bloodstream infections in ambulatory individuals presenting for antiretroviral therapy in Malawi." PLoS ONE 7(6).
Begum, S. A.	not article	Begum, S. A., et al. (2007). "Salmonella-a new threat to neonates." Mymensingh medical journal : MMJ 16(2 Suppl): S15-18.
Beljaev, A. E.	not active	Beljaev, A. E., et al. (1987). "Studies on the detection of malaria at primary health centres. Part III. Parasitological profile of population surveyed for malaria through passive case detection." Indian journal of malariology 24(2): 97-106.
Bell, David	not a fever study	Bell, D., et al. (1997). "Malaria in Honiara, Solomon Islands: reasons for presentation and human and environmental factors influencing prevalence." The Southeast Asian journal of tropical medicine and public health 28(3): 482.
Bell, M.	included	Bell, M., et al. (2001). "Seasonal variation in the etiology of bloodstream infections in a febrile inpatient population in a developing country." International Journal of Infectious Diseases 5(2): 63-69.
Bellazreg, F.	case series	Bellazreg, F., et al. (2009). "Acute Q fever in hospitalised patients in Central Tunisia: report of 21 cases." Clinical Microbiology and Infection 15: 138-139.
Benjamin, A. L.	outbreak	Benjamin, A. L. and V. Dramoi (2002). "Outbreak of measles in the National Capital District, Papua New Guinea in 2001." Papua New Guinea Medical Journal 45(3-4): 178-184.
Berg, A.	not a fever study	Berg, A., et al. (2008). "Falciparum malaria and HIV-1 in hospitalized adults in Maputo, Mozambique: Does HIV-infection obscure the malaria diagnosis?" Malaria journal 7.
Berkley, James A	not a fever study	Berkley, J. A., et al. (2005). "Bacteremia among children admitted to a rural hospital in Kenya." New England Journal of Medicine 352(1): 39-47.
Berkowitz, F. E.	not systematic	Berkowitz, F. E. (1984). "Bacteremia in hospitalized Black South African children. A one-year study emphasizing nosocomial bacteremia and bacteremia in severely malnourished children." American Journal of Diseases of Children 138(6): 551-556.
Berlioz-Arthaud, A.	not a fever study	Berlioz-Arthaud, A. and I. G. Barr (2005). "Laboratory-based influenza surveillance in New Caledonia, 1999-2003." Transactions of the Royal Society of Tropical Medicine & Hygiene 99(4): 290-300.
Berlioz-Arthaud, A.	lepto suspects/ not necessarily a fever study	Berlioz-Arthaud, A., et al. (2010). "Hospital based active surveillance of human leptospirosis in Cambodia." Surveillance active de la leptospirose humaine en milieu hospitalier au Cambodge 103(2): 111-118.
Berlioz-Arthaud, A.	not a fever study/ not hospital based	Berlioz-Arthaud, A., et al. (2007). "Multicentre survey of incidence and public health impact of leptospirosis in the Western Pacific." Transactions of the Royal Society of Tropical Medicine and Hygiene 101(7): 714-721.
Bernabeu, Maria	not hospital based	Bernabeu, M. (2012). "Plasmodium vivax malaria in Mali: a study from three different regions." Malaria journal 11(1): 405.
Bhalla, Ashish	sub group	Bhalla, A. (2010). "Acute febrile encephalopathy in adults from Northwest India." Journal of emergencies, trauma and shock 3(3): 220-224.
Bharadwaj,	outbreak	Bharadwaj, R., et al. (2003). "An urban outbreak of leptospirosis in Mumbai, India." Japanese Journal of Infectious Diseases 55(6): 194-196.
Bhattacharjee,	neonatal study	Bhattacharjee, A., et al. (2008). "Increased prevalence of extended spectrum β lactamase producers in neonatal septicaemic cases at a tertiary referral hospital." Indian journal of medical microbiology 26(4): 356-360.
Bhattacharya,	not hospital based	Bhattacharya, S. K., et al. (2013). "Vivax malaria and bacteraemia: a prospective study in Kolkata, India." Malaria journal 12.
Bhengsri, S.	diagnostic problem	Bhengsri, S., et al. (2011). "Bartonella seroprevalence in rural Thailand." Southeast Asian Journal of Tropical Medicine and Public Health 42(3): 687-692.
Bhutta, Z. A.	neonation, hospital acquired	Bhutta, Z. A. (1996). "Enterobacter sepsis in the newborn - a growing problem in Karachi." Journal of Hospital Infection 34(3): 211-216.
Biaukula, V. L.	not a fever study	Biaukula, V. L., et al. (2012). "Meningitis in children in Fiji: Etiology, epidemiology, and neurological sequelae." International Journal of Infectious Diseases 16(4): e289-e295.
Biggs, H. M.	included	Biggs, H. M., et al. (2011). "Leptospirosis among hospitalized febrile patients in northern Tanzania." American Journal of Tropical Medicine and Hygiene 85(2): 275-281.
Biggs, H. M.	no new data	Biggs, H. M., et al. (2013). "Leptospirosis and human immunodeficiency virus co-infection among febrile inpatients in northern Tanzania." Vector-Borne and Zoonotic Diseases 13(8): 572-580.
Bin Ghouth, A. S.	outbreak	Bin Ghouth, A. S., et al. (2012). "Dengue outbreak in Hadramout, Yemen, 2010: an epidemiological perspective." American Journal of Tropical Medicine & Hygiene 86(6): 1072-1076.
Binh, P. T.	not a fever study	Binh, P. T., et al. (2009). "Early clinical and biological features of severe clinical manifestations of dengue in Vietnamese adults." Journal of Clinical Virology 45(4): 276-280.
Bisoffi, Zeno	no original data	Bisoffi, Z. (2013). "Should Malaria Treatment Be Guided by a Point of Care Rapid Test? A Threshold Approach to Malaria Management in Rural Burkina Faso." PLoS ONE 8(3): e58019.
Biswas, H. H.	not hospital based/ not a fever study	Biswas, H. H., et al. (2012). "Early clinical features of dengue virus infection in Nicaraguan children: A longitudinal analysis." PLoS Neglected Tropical Diseases 6(3).
Blacksell, S. D.	included	Blacksell, S. D., et al. (2007). "Serological and blood culture investigations of Nepalese fever patients." Transactions of the Royal Society of Tropical Medicine and Hygiene 101(7): 686-690.
Blair, P. J.	included	Blair, P. J., et al. (2010). "Influenza epidemiology and characterization of influenza viruses in patients seeking treatment for acute fever in Cambodia." Epidemiology and Infection 138(2): 199-209.
Blomberg, B.	not a fever study	Blomberg, B., et al. (2007). "Antimicrobial resistance predicts death in Tanzanian children with bloodstream infections: A prospective cohort study." BMC Infectious Diseases 7.
Bode-Thomas, F.		Bode-Thomas, F. (2004). "Current aetiology of neonatal sepsis in Jos University Teaching Hospital." Nigerian journal of medicine 13(2): 130-135.
Boelaert, M.	not a fever study	Boelaert, M., et al. (2008). "Diagnostic tests for kala-azar: a multi-centre study of the freeze-dried DAT, rK39 strip test and KAtex in East Africa and the Indian subcontinent." Transactions of the Royal Society of Tropical Medicine and Hygiene 102(1): 32-40.
Bonney, Joseph	not a fever study	Bonney, J. H. K. (2013). "Hospital-Based Surveillance for Viral Hemorrhagic Fevers and Hepatitides in Ghana." PLoS Neglected Tropical Diseases 7(9): e2435.
Bonney, Joseph	not a fever study	Bonney, J. H. K., et al. (2012). "Virological surveillance of influenza-like illness among children in Ghana, 2008-2010." Journal of Infectious Diseases 206(SUPPL.1): S108-S113.
Borgnolo, G	out break	Borgnolo, G., et al. (1993). "Louse-borne relapsing fever in Ethiopian children: a clinical study." Annals of Tropical Paediatrics 13(2): 165-171.
Borgnolo, G	out break	Borgnolo, G., et al. (1993). "Louse-borne relapsing fever: a clinical and an epidemiological study of 389 patients in Asella Hospital, Ethiopia." Tropical and Geographical Medicine 45(2): 66-69.
Bottieau, E.	not a fever study	Bottieau, E., et al. (2013). "Treatment practices in patients with suspected malaria in provincial hospital of tete, mozambique." Transactions of the Royal Society of Tropical Medicine and Hygiene 107(3): 176-182.
Bouley, A. J.	included	Bouley, A. J., et al. (2012). "Brucellosis among hospitalized febrile patients in northern Tanzania." American Journal of Tropical Medicine and Hygiene 87(6): 1105-1111.
Bouree, P.	not a fever study	Bouree, P., et al. (2001). "Dengue in New-Caledonia. A study of 68 cases in children." Archives De Pediatrie 8(12): 1311-1317.
Bourhy,	case series	Bourhy, P. (2010). "Isolation and characterization of new Leptospira genotypes from patients in Mayotte (Indian Ocean)." PLoS Neglected Tropical Diseases 4(6): e724.
Bouyou-Akotet,	not strictly fever	Bouyou-Akotet, M. K., et al. (2012). "Complicated malaria and other severe febrile illness in a pediatric ward in Libreville, Gabon." BMC Infectious Diseases 12.
Bouyou-Akotet,	not a fever study	Bouyou-Akotet, M. K., et al. (2009). "Evidence of decline of malaria in the general hospital of Libreville, Gabon from 2000 to 2008." Malaria journal 8(1).
Brent, AJ	not a fever study	Brent, A., et al. (2006). "Incidence of clinically significant bacteraemia in children who present to hospital in Kenya: community-based observational study." The Lancet 367(9509): 482-488.
Brent, A. J.	sub study	Brent, A. J., et al. (2006). "Salmonella bacteremia in Kenyan children." Pediatric Infectious Disease Journal 25(3): 230-236.
Bronzan, R. N.	not a fever study	Bronzan, R. N., et al. (2007). "Bacteremia in Malawian children with severe malaria: Prevalence, etiology, HIV coinfection, and outcome." Journal of Infectious Diseases 195(6): 895-904.
Brooks, W	not a fever study	Brooks, W. A., et al. (2007). "Invasive pneumococcal disease burden and implications for vaccine policy in urban Bangladesh." The American journal of tropical medicine and hygiene 77(5): 795-801.
Brooks, W. A.	not a fever study. Not hospital based	Brooks, W. A., et al. (2010). "Influenza is a major contributor to childhood pneumonia in a tropical developing country." Pediatric Infectious Disease Journal 29(3): 216-221.
Broor, S.	not a fever study	Broor, S., et al. (2011). "Emergence of 2009A/H1N1 cases in a tertiary care hospital in New Delhi, India." Influenza and other Respiratory Viruses 5(6): e552-e557.
Brouqui, P., et al	case series	Brouqui, P., et al. (1997). "African tick-bite fever: An imported spotless rickettsiosis." Archives of Internal Medicine 157(1): 119-124.
Brown, T.	not hospital based	Brown, T. (2012). "Molecular surveillance for drug-resistant Plasmodium falciparum in clinical and subclinical populations from three border regions of Burma/Myanmar: cross-sectional data and a systematic review of resistance studies." Malaria journal 11(1): 333.
Bruce, Michael	diagnostic criteria. Not a Fever study	Bruce, M. G., et al. (2005). "Leptospirosis among patients presenting with dengue-like illness in Puerto Rico." Acta Tropica 96(1): 36-46.
Bruxvoort, K.	not hospital based	Bruxvoort, K., et al. (2013). "Getting antimalarials on target: Impact of national roll-out of malaria rapid diagnostic tests on health facility treatment in three regions of Tanzania." Tropical Medicine and International Health 18(10): 1269-1282.
Bush, J. B.	case series	Bush, J. B., et al. (1990). "Human babesiosis--a preliminary report of 2 suspected cases in South Africa." South African Medical Journal 78(11): 699-699.
Butt, M. U. R. A.	out break	Butt, M. U. R. A. (2011). "Dengue fever outbreak 2010: Clinical experience in a teaching hospital of Lahore Pakistan." Pakistan Journal of Medical and Health Sciences 5(2): 265-269.
Cacciapuoti, B.	seroprevelance study	Cacciapuoti, B., et al. (1982). "HUMAN LEPTOSPIROSIS IN SOMALIA - A SEROLOGICAL SURVEY." Transactions of the Royal Society of Tropical Medicine and Hygiene 76(2): 178-182.
Calisher, C. H.	Sereprevelance, out patients, epidemic	Calisher, C. H., et al. (1981). "Dengue in the Seychelles." Bulletin of the World Health Organization 59(4): 619-622.
Campbell, J. D.	included	Campbell, J. D., et al. (2004). "Invasive pneumococcal infections among hospitalized children in Bamako, Mali." Pediatric Infectious Disease Journal 23(7): 642-649.
Campbell, J. D.	Retrospective. Not a fever study	Campbell, J. D., et al. (2004). "The causes of hospital admission and death among children in Bamako, Mali." Journal of Tropical Pediatrics 50(3): 158-163.
Canil, K. A.	not a fever study	Canil, K. A., et al. (1984). "An outbreak of influenza a in the highlands of Papua New Guinea." Southeast Asian Journal of Tropical Medicine & Public Health 15(2): 265-269.
Capeding, M. R.	not hospital based	Capeding, M. R., et al. (2013). "Dengue and Other Common Causes of Acute Febrile Illness in Asia: An Active Surveillance Study in Children." PLoS Neglected Tropical Diseases 7(7).
Cardoso, Y.	not a fever study	Cardoso, Y., et al. (2012). "Characteristics of patients with influenza-like illness, severe acture respiratory illness, and laboratory-confirmed influenza at a major children's hospital in Angola, 2009-2011." Journal of Infectious Diseases 206(SUPPL.1): S136-S139.
Centers for Disease, C. and Prevention	out break	Centers for Disease, C. and Prevention "Chikungunya outbreak--Cambodia, February-March 2012." MMWR - Morbidity & Mortality Weekly Report 61: 737-740.
Chadee, D. D., et al	sub group	Chadee, D. D., et al. (2003). "Short communication: concomitant malaria and filariasis infections in Georgetown, Guyana." Tropical Medicine & International Health 8(2): 140-143.
Chandel, D. S.	not a fever study	Chandel, D. S. (2011). "Extended-spectrum -lactamase-producing Gram-negative bacteria causing neonatal sepsis in India in rural and urban settings." Journal of Medical Microbiology 60(4): 500-507.
Chandler, C. I., et al	qualitative study	Chandler, C. I., et al. (2010). "How can malaria rapid diagnostic tests achieve their potential? A qualitative study of a trial at health facilities in Ghana." Malaria journal 9(1).
Chanyasanha,	not hospital based	Chanyasanha, C. (1998). "Seroprevalence of scrub typhus infection in patients with pyrexia at some malaria clinics in three western provinces of Thailand." Asian Pacific journal of allergy and immunology 16(2-3): 119-125.
Chang, J	no article	Chang, J. (2010). "Viral etiology of acute respiratory infection in children from Wenzhou between 2007 and 2008." Zhongguo dang dai er ke za zhi 12(1): 32-34.
Chau, T. N. B., et al.	case series	Chau, T. N. B., et al. (2010). "Clinical and virological features of dengue in Vietnamese infants." PLoS Neglected Tropical Diseases 4(4).
Chaudhry, I	no article	Chaudhry, I., et al. (2000). "Etiological pattern of septicemia at three hospitals in Lahore." JCPSP, Journal of the College of Physicians and Surgeons Pakistan 10(10): 375-379.
Chaudhry, R. (2013)	not a fever study	Chaudhry, R. (2013). "Serological & molecular approaches for diagnosis of leptospirosis in a tertiary care hospital in North India: A 10-year study." Indian journal of medical research (New Delhi, India : 1994) 137(4): 785-790.
Chaudhry, R. (2013)	not a fever study	Chaudhury, A. and T. V. Rao (1999). "Bacteraemia in a tertiary care urban hospital in south India." Indian Journal of Pathology and Microbiology 42(3): 317-320.
Chauhan, V., et al	case repot	Chauhan, V., et al. (2010). "Leptospirosis presenting as acute respiratory distress syndrome (ARDS) in sub-Himalayan region." The Journal of the Association of Physicians of India 58: 390-391.
Cheesbrough, J. S.	not a fever study	Cheesbrough, J. S., et al. (1997). "Clinical definition for invasive Salmonella infection in African children." Pediatric Infectious Disease Journal 16(3): 277-283.
Chenaitia, H., et al	epidemic	Chenaitia, H., et al. (2011). "[Pandemic influenza A (H1N1 virus) on Futuna Island in the Pacific, from August to September 2009]." Presse Medicale 40(3): e145-151.
Chheng, K.	included	Chheng, K., et al. (2013). "A Prospective Study of the Causes of Febrile Illness Requiring Hospitalization in Children in Cambodia." PLoS ONE 8(4).
Chiabi, A.	neonatal sepsis	Chiabi, A., et al. (2011). "The clinical and bacteriogical spectrum of neonatal sepsis in a tertiary hospital in Yaounde, Cameroon." Iranian Journal of Pediatrics 21(4): 441-448.
Chiabi, A.	not a fever study	Chiabi, A., et al. (2009). "Initial treatment of severe malaria in children is inadequate - A study from a referral hospital in Cameroon." SAJCH South African Journal of Child Health 3(1): 9-11.
Chierakul, W., et al	not a fever study	Chierakul, W., et al. (2004). "The changing pattern of bloodstream infections associated with the rise in HIV prevalence in northeastern Thailand." Transactions of the Royal Society of Tropical Medicine and Hygiene 98(11): 678-686.
Chin, J.	not a fever study	Chin, J. and U. M. Thaung (1985). "The unchanging epidemiology and toll of measles in Burma." Bulletin of the World Health Organization 63(3): 551-558.
Chittaganpitch,	not a fever study	Chittaganpitch, M., et al. (2012). "Influenza viruses in Thailand: 7years of sentinel surveillance data, 2004-2010." Influenza and other Respiratory Viruses 6(4): 276-283.
Chokephaibulkit, K.	not a fever study	Chokephaibulkit, K., et al. (2001). "Viral etiologies of encephalitis in Thai children." Pediatric Infectious Disease Journal 20(2): 216-218.
Chrispal,	included	Chrispal, A., et al. (2010). "Acute undifferentiated febrile illness in adult hospitalized patients: the disease spectrum and diagnostic predictors - an experience from a tertiary care hospital in South India." Tropical Doctor 40(4): 230-234.
Chrispal, A., et al	included	Chrispal, A., et al. (2010). "Scrub typhus: An unrecognized threat in South India - Clinical profile and predictors of mortality." Tropical Doctor 40(3): 129-133.
Christopher, A.	included	Christopher, A., et al. (2013). "Bacteremia and resistant gram-negative pathogens among under-fives in Tanzania." Italian Journal of Pediatrics 39(1).
Clerke, A. M.	not a fever study	Clerke, A. M., et al. (2002). "Clinical profile of leptospirosis in South gujarat." Journal of Postgraduate Medicine 48(2): 117-118.
Clifton, D. C.	not a fever study	Clifton, D. C., et al. "Predicting mortality for paediatric inpatients where malaria is uncommon." Archives of Disease in Childhood 97(10): 889-894.
Coakley, K. J.	case series	Coakley, K. J., et al. (1991). "A review of measles admissions and deaths in the paediatric ward of Goroka Base Hospital during 1989." Papua New Guinea Medical Journal 34(1): 6-12.
Cohen, Adam L.	included	Cohen, A. L. (2007). "Rapid diagnostic tests for dengue and leptospirosis: antibody detection is insensitive at presentation Rapid diagnostic tests in the tropics." Tropical Medicine & International Health 12(1): 47-51.
Cohen, A. L.	out break	Cohen, A. L., et al. (2009). "Etiology of a suspected measles outbreak: Preceding measles reduction activities in Pakistan." Journal of the College of Physicians and Surgeons Pakistan 19(9): 591-594.
Cointet, F.	case series	Cointet, F., et al. (1987). "[Human leptospirosis in New Caledonia and dependencies. Apropos of 57 cases observed between 1 June 1983 and 31 May 1985]." Bulletin de la Societe de Pathologie Exotique et de Ses Filiales 80(1): 28-37.
Coldren, R. L., et al	abstract	Coldren, R. L., et al. (2006). "Prevalence of IgG against selected arboviruses among patients admitted with febrile illnesses at three hospitals in Kenya." American Journal of Tropical Medicine and Hygiene 75(5): 83-83.	57
Collaborative Group for the Study of Sepsis in, PICUs in Beijing Area	not a fever study	Collaborative Group for the Study of Sepsis in, P. i. B. A. (2012). "Clinical study on sepsis in 2 pediatric intensive care units in Beijing." Zhonghua er ke za zhi. Chinese journal of pediatrics 50(3): 178-183.
Collares-	outpatient study	Collares-Pereira, M., et al. (1997). "Preliminary survey of Leptospirosis and Lyme disease amongst febrile patients attending community hospital ambulatory care in Maputo, Mozambique." The Central African journal of medicine 43(8): 234.
Congpuong, K., et al.	not a fever study	Congpuong, K., et al. (2008). "Appropriate laboratory tests for the diagnosis of dengue infection at a general hospital in Southern Thailand." Asian Biomedicine 2(4): 289-295.
Cotton, M. F.	not a fever study	Cotton, M. F., et al. (1992). "Bacteraemia in children in the south-western Cape. A hospital-based survey." South African Medical Journal 81(2): 87-90.
Cotton, M. F.	sub group	Cotton, M. F., et al. (2008). "High incidence of antimicrobial resistant organisms including extended spectrum beta-lactamase producing Enterobacteriaceae and methicillin-resistant Staphylococcus aureus in nasopharyngeal and blood isolates of HIV-infected children from Cape Town, South Africa." BMC Infectious Diseases 8(1): 40.
Cox, M. J.	not hospital based	Cox, M. J., et al. (1994). "Dynamics of malaria parasitaemia associated with febrile illness in children from a rural area of Madang, Papua New Guinea." Transactions of the Royal Society of Tropical Medicine and Hygiene 88(2): 191-197.
Crump, J. A.	included	Crump, J. A., et al. (2013). "Etiology of Severe Non-malaria Febrile Illness in Northern Tanzania: A Prospective Cohort Study." PLoS Neglected Tropical Diseases 7(7).
Crump, J. A.	included	Crump, J. A., et al. (2011). "Invasive bacterial and fungal infections among hospitalized HIV-infected and HIV-uninfected children and infants in northern Tanzania." Tropical Medicine and International Health 16(7): 830-837.
Crump, J. A.	sub group	Crump, J. A., et al. (2012). "Bacteremic Disseminated Tuberculosis in Sub-Saharan Africa: A Prospective Cohort Study." Clinical Infectious Diseases 55(2): 242-250.
Crump, J. A.	not hospital based	Crump, J. A., et al. (2003). "Estimating the incidence of typhoid fever and other febrile illnesses in developing countries." Emerging Infectious Diseases 9(5): 539-544.
D'Acremont, V.	not hospital based	D'Acremont, V., et al. (2010). "Withholding antimalarials in febrile children who have a negative result for a rapid diagnostic test." Clinical Infectious Diseases 51(5): 506-511.
Dai, X. Q.	not a fever study	Dai, X. Q. (2012). "Clinical predictors for diagnosing pandemic (H1N1) 2009 and seasonal influenza (H3N2) in fever clinics in Beijing, China." Biomedical and environmental sciences 25(1): 61-68.
Dalhatu, I. T.	outpatient study	Dalhatu, I. T., et al. (2012). "Influenza viruses in Nigeria, 2009-2010: Results from the first 17 months of a national influenza sentinel surveillance system." Journal of Infectious Diseases 206(SUPPL.1): S121-S128.
Daoud, A. S.	neonatal sepsis	Daoud, A. S. (1995). "The changing face of neonatal septicaemia." Annals of Tropical Paediatrics 15(1): 93-96.
Darmstadt	neonatal sepsis	Darmstadt, G. L., et al. (2009). "Population-Based Incidence and Etiology of Community-Acquired Neonatal Bacteremia in Mirzapur, Bangladesh: An Observational Study." Journal of Infectious Diseases 200(6): 906-915.
Darwish, M. A.	not a fever study	Darwish, M. A., et al. (1987). "Arboviral causes of non-specific fever and myalgia in a fever hospital patient population in Cairo, Egypt." Transactions of the Royal Society of Tropical Medicine and Hygiene 81(6): 1001-1003.
Das, P. K.	neonatal sepsis	Das, P. K., et al. (1999). "Clinical and bacteriological profile of neonatal infections in metropolitan city based medical college nursery." Journal of the Indian Medical Association 97(1): 3-5.
De Jong, J.	case series	De Jong, J., et al. (1995). "Louse-borne relapsing fever in southern Sudan." Transactions of the Royal Society of Tropical Medicine and Hygiene 89(6): 621.
Lavaissiere	included	de Lavaissiere, M., et al. "Febrile illness at the emergency department of Cayenne Hospital, French Guiana." Transactions of the Royal Society of Tropical Medicine & Hygiene 102(10): 1055-1057.
De Oliveira, A.	outpatient study	De Oliveira, A. M., et al. (2011). "Prevalence of malaria among patients attending public health facilities in Maputo City, Mozambique." American Journal of Tropical Medicine and Hygiene 85(6): 1002-1007.
De Zulueta, J.	excluded	De Zulueta, J. (1971). "Finding of tick-borne relapsing fever in Jordan by the Malaria Eradication Service." Annals of tropical medicine and parasitology 65(4): 491-495.
Dechet, A. M.	not a fever study	Dechet, A. M., et al. (2012). "Leptospirosis outbreak following severe flooding: A rapid assessment and mass prophylaxis campaign; Guyana, January-February 2005." PLoS ONE 7(7).
Deen,	no original data	Deen, J. L., et al. (2006). "The WHO dengue classification and case definitions: time for a reassessment." The Lancet (British edition) 368(9530): 170-173.
Deodhar, D.	sub group	Deodhar, D. and M. John (2011). "Leptospirosis: Experience at a tertiary care hospital in northern India." National Medical Journal of India 24(2): 78-80.
Désinor, O. Y.	neonatal sepsis	Désinor, O. Y., et al. (2004). "Neonatal sepsis and meningitis in Haiti." Journal of Tropical Pediatrics 50(1): 48-50.
Dias, E.	neonatal sepsis	Dias, E. (2010). "The bacterial profile of neonatal septicaemia in a rural hospital in south India." Journal of clinical and diagnostic research 4(6): 3327-3330.
Dougle, ML	included	Dougle, M., et al. (1997). "Laboratory investigations in the diagnosis of septicaemia and malaria." East African medical journal 74(6): 353.
Dowell, D.	conference	Dowell, D. and S. Piecuch (2003). Etiology of bacterial sepsis and meningitis in pediatric patients in central Haiti, Williams & Wilkins Co. [etc.
Duffy, P. E.	not a fever study	Duffy, P. E., et al. (1990). "Murine typhus identified as a major cause of febrile illness in a camp for displaced Khmers in Thailand." American Journal of Tropical Medicine and Hygiene 43(5): 520-526.
Dunyo, S. K.	not hospital based	Dunyo, S. K., et al. (2000). "Health centre versus home presumptive diagnosis of malaria in southern Ghana: Implications for home-based care policy." Transactions of the Royal Society of Tropical Medicine and Hygiene 94(3): 285-288.
Duthade, M. M.	seroprevelance study, not a fever study	Duthade, M. M. (2011). "Clinical profile of dengue haemorrhagic fever from Jan 2009 to Dec 2009 in and around Aurangabad." Journal of Communicable Diseases 43(2): 131-134.
Dutta, P.	out break	Dutta, P. (2011). "First evidence of chikungunya virus infection in Assam, Northeast India." Transactions of the Royal Society of Tropical Medicine and Hygiene 105(6): 355-357.
Dzoyem, J. P.	sub study of HIV	Dzoyem, J. P., et al. (2012). "Prevalence of cryptococcosis among HIV-infected patients in Yaounde, Cameroon." African Health Sciences 12(2): 129-133.
Easow, Joshy	not hospital based	Easow, J. (2010). "Blood Stream Infections among febrile patients attending a Teaching Hospital in Western Region of Nepal." Australasian medical journal 3(10): 633-637.
Eisele, T. P.	not hospital based	Eisele, T. P., et al. (2007). "Prevalence of Plasmodium falciparum infection in rainy season, Artibonite Valley, Haiti, 2006." Emerging Infectious Diseases 13(10): 1494-1496.
Eisele, T. P.	population based	Eisele, T. P., et al. (2007). "Prevalence of Plasmodium falciparum infection in rainy season, Artibonite Valley, Haiti, 2006." Emerging Infectious Diseases 13(10): 1494-1496.
Ekanem, A. D.	neonatal	Ekanem, A. D., et al. (2008). "The prevalence of congenital malaria among neonates with suspected sepsis in Calabar, Nigeria." Tropical Doctor 38(2): 73-76.
El Jadba,	neonatal	El Jadba, A. E. H. N. and M. S. El Yazji (2009). "Neonatal septicemia in Gaza City hospitals." Pakistan Journal of Medical Sciences 25(2): 226-231.
el Mahdy, A., et al.	case series	el Mahdy, A., et al. (1993). "Visceral leishmaniasis among hypersplenic patients in Dakahlia Governorate, Egypt." Journal of the Egyptian Society of Parasitology 23(2): 563-577.
El Mubarak, H. S., et al.	not a fever study	El Mubarak, H. S., et al. (2000). "Serological and virological characterization of clinically diagnosed cases of measles in suburban khartoum." Journal of Clinical Microbiology 38(3): 987-991.
El-Amin, E. O., et al.	sub group	El-Amin, E. O., et al. (2013). "The underlying aetiologies of coma in febrile sudanese children." Transactions of the Royal Society of Tropical Medicine and Hygiene 107(5): 307-312.
El-Fekhfakh, E. A., et al	sub group	El-Fekhfakh, E. A., et al. (2011). "Assessment of Rose Bengal test in diagnosing Egyptian human brucellosis." Journal of the Egyptian Society of Parasitology 41(2): 497-512.
El-Metwally, M.	sub group	El-Metwally, M. T., et al. (2011). "Zoonotic brucellosis: an underestimated or misdiagnosed disease in Egypt." Journal of the Egyptian Society of Parasitology 41(1): 35-46.
Elhassan, E. M., et al	sub group	Elhassan, E. M., et al. (2010). "Non-malarial fever among pregnant women in Medani Hospital, Sudan: Diagnostic uncertainty and overtreatment with quinine." Asian Pacific Journal of Tropical Medicine 3(5): 392-394.
Ellabib, M. S., et al.	neonatal	Ellabib, M. S., et al. (2004). "Changing pattern of neonatal bacteremia. Microbiology and antibiotic resistance." Saudi medical journal 25(12): 1951-1956.
Ellis, R. D., et al	included	Ellis, R. D., et al. (2006). "Causes of fever in adults on the Thai-Myanmar border." American Journal of Tropical Medicine and Hygiene 74(1): 108-113.
Emele, F. E.	not a fever study	Emele, F. E. (2000). "Etiologic spectrum and pattern of antimicrobial drug susceptibility in bacterial meningitis in Sokoto, Nigeria." Acta Paediatrica, International Journal of Paediatrics 89(8): 942-946.
English, M. (1996)	not a fever study	English, M. (1996). "Clinical overlap between malaria and severe pneumonia in African children in hospital." Transactions of the Royal Society of Tropical Medicine and Hygiene 90(6): 658-662.
Enwere, G	not hospital based	Enwere, G. (2006). "Epidemiologic and Clinical Characteristics of Community-Acquired Invasive Bacterial Infections in Children Aged 2???29 Months in The Gambia." The Pediatric infectious disease journal 25(8): 700-705.
Eremeeva, M.	out break	Eremeeva, M. E., et al. (2013). "Investigation of an outbreak of rickettsial febrile illness in Guatemala, 2007." International Journal of Infectious Diseases 17(5): e304-e311.
Erhart, A.	community based	Erhart, A. (2004). "Malaria epidemiology in a rural area of the Mekong Delta: a prospective community-based study." Tropical Medicine & International Health 9(10): 1081-1090.
Espinosa, N.	article no	Espinosa, N., et al. "The changing etiology of fever of intermediate duration." Enfermedades Infecciosas y Microbiologia Clinica 28(7): 416-420.
Evans, J. A.	Retrospective.	Evans, J. A. (2004). "High mortality of infant bacteraemia clinically indistinguishable from severe malaria." QJM : monthly journal of the Association of Physicians 97(9): 591-597.
Factor, S. H., et al	outpatients	Factor, S. H., et al. (2001). "Diagnosis and management of febrile children using the WHO/UNICEF guidelines for IMCI in Dhaka, Bangladesh." Bulletin of the World Health Organization 79(12): 1096-1105.
Falade, A. G.	not a fever study	Falade, A. G., et al. (2009). "Invasive pneumococcal disease in children aged <5 years admitted to 3 urban hospitals in Ibadan, Nigeria." Clinical Infectious Diseases 48(SUPPL. 2): S190-S196.
Falade, A. G.	not a fever study	Falade, A. G., et al. (1997). "Bacterial isolates from blood and lung aspirate cultures in Gambian children with lobar pneumonia." Annals of Tropical Paediatrics 17(4): 315-319.
Falade, A. G.	sub group	Falade, C. O., et al. (2008). "Prevalence of malaria at booking among antenatal clients in a secondary health care facility in Ibadan, Nigeria." African journal of reproductive health 12(2): 141-152.
Fally, M.	not a fever study	Fally, M., et al. (2012). "Characterization and epidemiology of influenza viruses in patients seeking treatment for influenza-like illnesses in rural Bangladesh." Journal of Postgraduate Medicine 58(4): 242-245.
Fan, Y. S.	epidemiology study	Fan, Y. S., et al. (2008). "Human brucellosis: Seroepidemiology of Tangsan City from 2003 to 2006." Chinese Journal of Endemiology 27(3): 308-310.
Faruque, L. I.	included	Faruque, L. I. (2012). "Hospital-Based Prevalence of Malaria and Dengue in Febrile Patients in Bangladesh." The American journal of tropical medicine and hygiene 86(1): 58-64.
Faye, B.	conference	Faye, B., et al. (2007). Visceral leishmaniasis in Senegal, Blackwell Publishing.
Feikin, D. R	Included (fever data)	Feikin, D. R., et al. (2010). "High rate of pneumococcal bacteremia in a prospective cohort of older children and adults in an area of high HIV prevalence in rural western Kenya." BMC Infectious Diseases 10.
Feikin, D. R	not a fever study	Feikin, D. R., et al. (2012). "Etiology and incidence of viral and bacterial acute respiratory illness among older children and adults in rural western kenya, 2007-2010." PLoS ONE 7(8).
Feki, I.	not a fever study	Feki, I., et al. (2005). "Epidemic West Nile virus encephalitis in Tunisia." Neuroepidemiology 24(1-2): 1-7.
Feng, Hui-Min	Sereprevelance	Feng, H.-M., et al. (1990). "Serologic survey of spotted fever group rickettsiosis on Hainan Island of China." Microbiology and immunology 35(9): 687-694.
Fiorillo, S. P.	radiology	Fiorillo, S. P., et al. (2013). "Chest radiography for predicting the cause of febrile illness among inpatients in Moshi, Tanzania." Clinical Radiology 68(10): 1039-1046.
Fokam, E. B.	not systematic not ijust inpatients	Fokam, E. B., et al. (2010). "Silent circulation of arboviruses in Cameroon." East African medical journal 87(6): 262-268.
Font, F.	not a hospital based	Font, F., et al. (2001). "Diagnostic accuracy and case management of clinical malaria in the primary health services of a rural area in south-eastern Tanzania." Tropical Medicine and International Health 6(6): 423-428.
Forshey, B. M.	not a hospital based	Forshey, B. M., et al. (2010). "Arboviral etiologies of acute febrile illnesses in western south America, 2000-2007." PLoS Neglected Tropical Diseases 4(8).
Frankel, D. H.	not original data	Frankel, D. H. (1995). "ILLNESS IN NICARAGUA IDENTIFIED AS LEPTOSPIROSIS." The Lancet (British edition) 346(8985): 1287-1287.
Frean, J.	sub group/ outpatients	Frean, J. (2002). "High rate of Bartonella henselae infection in HIV-positive outpatients in Johannesburg, South Africa." Transactions of the Royal Society of Tropical Medicine and Hygiene 96(5): 549-550.
Fuller, J. A.	not a fever study	Fuller, J. A., et al. "Estimation of the national disease burden of influenza-associated severe acute respiratory illness in Kenya and Guatemala: a novel methodology." PLoS ONE [Electronic Resource] 8(2): e56882.
Gajida, A. U.	not a hospital based/sub group	Gajida, A. U., et al. (2010). "Malaria among antenatal clients attending primary health care facilities in Kano state, Nigeria." Annals of African Medicine 9(3): 188-193.
Gani, Z. H.	Sereprevelance	Gani, Z. H., et al. (2010). "Sero-epidemiological study of visceral leishmaniasis in Basrah, Southern Iraq." JPMA - Journal of the Pakistan Medical Association 60(6): 464-469.
Gargouri, N.	not a fever study	Gargouri, N. (2009). "Estimated burden of human Salmonella, Shigella, and Brucella infections in Jordan, 2003-2004." Foodborne pathogens and disease 6(4): 481-486.
Gasem, M. H.	not a fever study	Gasem, M. H., et al. (2009). "Murine typhus and leptospirosis as causes of acute undifferentiated fever, Indonesia." Emerging Infectious Diseases 15(6): 975-977.
Gatchalian, S. R.	not a fever study	Gatchalian, S. R., et al. (1999). "Bacterial and viral etiology of serious infections in very young Filipino infants." Pediatric Infectious Disease Journal 18(10 SUPPL.): S50-S55.
Gaurav, J.	not a fever study	Gaurav, J. (2011). "Sepsis with extended-spectrum β-lactamase producing Gram-negative bacteria in neonates - Risk factors, clinical profile and outcome." Journal of pediatric infectious diseases 6(3): 195-200.
Gautam, V.	not a fever study	Gautam, V., et al. (2002). "Sensitivity pattern of Salmonella serotypes in Northern India." The Brazilian journal of infectious diseases : an official publication of the Brazilian Society of Infectious Diseases 6(6): 281-287.
Ge, Yanling	not hospital	Ge, Y. (2012). "Childhood Influenza in the Outpatient Setting in Shanghai, China." The Pediatric infectious disease journal 31(8): e111-e116.
Genton, B.	not a fever study	Genton, B., et al. (2008). "Plasmodium vivax and mixed infections are associated with severe malaria in children: A prospective cohort study from Papua New Guinea." PLoS Medicine 5(6): 0881-0889.
George, I. O.	not a fever study	George, I. O. and P. N. Tabansi (2010). "An audit of cases admitted in the children emergency ward in a nigerian tertiary hospital." Pakistan Journal of Medical Sciences 26(3): 740-743.
Ghorbel, A.	not a fever study	Ghorbel, A., et al. (1991). "HUMAN EHRLICHIOSIS IN TUNISIA - PRELIMINARY-STUDY." Medecine et Maladies Infectieuses 21(12): 725-731.
Giri, A.	not a fever study	Giri, A., et al. (2013). "Aetiologies of Central Nervous System infections in adults in Kathmandu, Nepal: A prospective hospital-based study." Scientific Reports 3.
Goarant, C.	out break	Goarant, C., et al. (2009). "Outbreak of leptospirosis in New Caledonia: Diagnosis issues and burden of disease." Tropical Medicine and International Health 14(8): 926-929.
Gordon, A.	not a fever study	Gordon, A., et al. (2009). "Prevalence and seasonality of influenza-like illness in children, Nicaragua, 2005-2007." Emerging Infectious Diseases 15(3): 408-414.
Gordon, A.	not a fever study	Gordon, A., et al. (2010). "Clinical attack rate and presentation of pandemic H1N1 influenza versus seasonal influenza A and B in a pediatric cohort in Nicaragua." Clinical Infectious Diseases 50(11): 1462-1467.
Gordon, M. A.	included	Gordon, M. A., et al. (2001). "Bacteraemia and mortality among adult medical admissions in Malawi - Predominance of non-typhi Salmonellae and streptococcus pneumoniae." Journal of Infection 42(1): 44-49.
Gould, L. H.	out break	Gould, L. H., et al. (2008). "An outbreak of yellow fever with concurrent chikungunya virus transmission in South Kordofan, Sudan, 2005." Transactions of the Royal Society of Tropical Medicine and Hygiene 102(12): 1247-1254.
Green, S. D. R.	out patients	Green, S. D. R. and J. S. Cheesbrough (1993). "Salmonella bacteraemia among young children at a rural hospital in western Zaire." Annals of Tropical Paediatrics 13(1): 45-53.
Groß, U.	sub group	Groß, U., et al. (2011). "Bacteremia and antimicrobial drug resistance over time, Ghana." Emerging Infectious Diseases 17(10): 1879-1882.
Guevara,	conference	Guevara, C., et al. (2005). Arboviral causes of fever in Ecuador, Bolivia and Peru, 2000-2005, Allen Press, Inc.
Guin, Gita	sub group	Guin, G. (2012). "Placental Malaria Prevalence of Infestation Amongst Febrile Pregnant Women in Central India: Maternal and Perinatal Outcome." Journal of obstetrics and gynaecology of India 62(1): 25-31.
Guo, Chuan-	article not availble	Guo, C.-K., et al. (2013). "Status of malaria epidemic and feasibility of malaria elimination in Guangxi Zhuang Autonomous Region." Zhongguo xue xi chong bing fang zhi za zhi = Chinese journal of schistosomiasis control 25(1): 36-39.
Guo, F.	case series	Guo, F., et al. (2013). "Invasive candidiasis in intensive care units in China: A multicentre prospective observational study." Journal of Antimicrobial Chemotherapy 68(7): 1660-1668.
Gupta, N.	not a fever study	Gupta, N., et al. (2003). "Enterobacter bacteremia." Journal of Association of Physicians of India 51(JUL): 669-672.
Guris, D.	outbreak	Guris, D., et al. (1998). "Measles outbreaks in Micronesia, 1991 to 1994." Pediatric Infectious Disease Journal 17(1): 33-39.
Gutierrez, G.	out break	Gutierrez, G., et al. (2011). "Unusual dengue virus 3 epidemic in Nicaragua, 2009." PLoS Neglected Tropical Diseases 5(11).
Guzmán, M. G.	not a fever study	Guzmán, M. G., et al. (1997). "Dengue in Nicaragua, 1994: Reintroduction of serotype 3 in the Americas." Dengue en Nicaragua, 1994: Reintroduccion del serotipo 3 en las Americas 1(3): 193-199.
Hadi, U.	diagnositic criteria not met	Hadi, U., et al. (2008). "Optimizing antibiotic usage in adults admitted with fever by a multifaceted intervention in an Indonesian governmental hospital." Tropical Medicine and International Health 13(7): 888-899.
Hafsa, A.	neonatal	Hafsa, A. (2011). "Neonatal bacteremia in a neonatal intensive care unit: Analysis of causative organisms and antimicrobial susceptibility." Bangladesh journal of medical science (Ibn Sina Trust) 10(3): 187-194.
Hamer, D. H.	outpatients	Hamer, D. H., et al. (2007). "Improved diagnostic testing and malaria treatment practices in Zambia." Journal of the American Medical Association 297(20): 2227-2231.
Hamid, G. A.	case series	Hamid, G. A. and G. A. Gobah (2009). "Clinical and hematological manifestations of visceral leishmaniasis in Yemeni children." Turkish Journal of Hematology 26(1): 25-28.
Handa, R.	sub group	Handa, R., et al. (1998). "Brucellosis in North India : Results of a prospective study." Journal of Communicable Diseases 30(2): 85-87.
Harchut, K.	not hospital	Harchut, K., et al. (2013). "Over-diagnosis of malaria by microscopy in the Kilombero Valley, Southern Tanzania: An evaluation of the utility and cost-effectiveness of rapid diagnostic tests." Malaria journal 12(1).
Harris, Eva	conference	Harris, E., et al. (2005). Pediatric cohort study of dengue transmission in Nicaragua, Allen Press, Inc.
Harris, E.	epidemic	Harris, E., et al. (2000). "Clinical, epidemiologic, and virologic features of dengue in the 1998 epidemic in Nicaragua." American Journal of Tropical Medicine and Hygiene 63(1-2): 5-11.
Hamilton, LR		2011 military medicine
Hasan, S. R.	not hospital only	Hasan, S. R. (2012). "Characteristics and outcome of dengue infection; clinical perspective from a secondary care hospital of Karachi." Pakistan Journal of Medical Sciences 29(1): 115-118.
Hassan, U.	outbreak	Hassan, U. (2013). "Dengue fever outbreak in lahore." Journal of the College of Physicians and Surgeons--Pakistan 23(3): 231-233.
Hati, Amiya	not hospital only. Not fever	Hati, A. K. (2012). "Concurrent dengue and malaria in an area in Kolkata." Asian Pacific Journal of Tropical Medicine 5(4): 315-317.
Hayes, C. G.	not a fever study	Hayes, C. G., et al. (1988). "DENGUE INFECTIONS IN THE PHILIPPINES - CLINICAL AND VIROLOGICAL FINDINGS IN 517 HOSPITALIZED-PATIENTS." American Journal of Tropical Medicine and Hygiene 39(1): 110-116.
Helfand, R. F.	not a fever study	Helfand, R. F., et al. (2004). "Negative impact of clinical misdiagnosis of measles on health workers' confidence in measles vaccine." Epidemiology and Infection 132(1): 7-10.
Hem, S.	conference	Hem, S., et al. (2012). "Burden of Leptospirosis in Cambodia: preliminary results of an incidence study." International Journal of Infectious Diseases 16: E362-E362.
HENDRICKS,	not a fever study	HENDRICKS, M., et al. (1995). "Brucellosis in childhood in the Western Cape." SAMJ. South African medical journal 85(3): 176-178.
Hendriksen, I.	not a fever study	Hendriksen, I. C. E., et al. (2012). "Diagnosing Severe Falciparum Malaria in Parasitaemic African Children: A Prospective Evaluation of Plasma PfHRP2 Measurement." PLoS Medicine 9(8).
Hertz, J. T.	included	Hertz, J. T., et al. (2012). "Chikungunya and dengue fever among hospitalized febrile patients in Northern Tanzania." American Journal of Tropical Medicine and Hygiene 86(1): 171-177.
Hill, P. C.	not a fever study	Hill, P. C., et al. (2007). "Bacteraemia in patients admitted to an urban hospital in West Africa." BMC Infectious Diseases 7.
Himeidan, Y. El	not a fever study	Himeidan, Y. E. S., et al. (2005). "Epidemiology of malaria in New Halfa, an irrigated area in eastern Sudan." Eastern Mediterranean Health Journal 11(3): 499-504.
Ho Dang Trung,	not a fever study	Ho Dang Trung, N., et al. (2012). "Aetiologies of Central Nervous System Infection in Viet Nam: A Prospective Provincial Hospital-Based Descriptive Surveillance Study." PLoS ONE 7(5): e37825.
Hoa, N. T. T.	not a fever study	Hoa, N. T. T., et al. (1998). "Community-acquired septicaemia in southern Viet Nam: The importance of multidrug-resistant Salmonella typhi." Transactions of the Royal Society of Tropical Medicine and Hygiene 92(5): 503-508.
Hoffmann, J.	included	Hoffmann, J., et al. "Viral and atypical bacterial etiology of acute respiratory infections in children under 5 years old living in a rural tropical area of Madagascar." PLoS ONE [Electronic Resource] 7(8): e43666.
Hossain, Md	not a fever study	Hossain, M. M. (2013). "Prevalence and Antibiotic Susceptibility Patterns of Bloodstream Salmonella Infections in a Tertiary Care Hospital, Dhaka." Journal of medical sciences (Faisalābād, Pakistan) 13(5): 360-366.
Huang,	not a fever study	Huang, G. (2013). "Viral Etiology of Acute Respiratory Infection in Gansu Province, China, 2011." PLoS ONE 8(5): e64254.
Huo, Xiang	not a fever study	Huo, X. (2012). "Surveillance of 16 respiratory viruses in patients with influenza-like illness in Nanjing, China." Journal of medical virology 84(12): 1980-1984.
Hussain, K.	not a fever study	Hussain, K. (2013). "Seroprevalence of pediatric malaria in Quetta, Balochistan, Pakistan." Iranian journal of parasitology 8(2): 342-347.
Hussein, A. A.	article not availble	Hussein, A. A., et al. (2005). "Seroepidemiological study on human brucellosis in Assiut Governorate." The Egyptian journal of immunology / Egyptian Association of Immunologists 12(1): 49-56.
Hyams, K. C.	included	Hyams, K. C., et al. (1986). "Evaluation of febrile patients in Port Sudan, Sudan: Isolation of dengue virus." American Journal of Tropical Medicine and Hygiene 35(4): 860-865.
Hyde, T. B.	outbreak	Hyde, T. B., et al. (2006). "Measles outbreak in the Republic of the Marshall Islands, 2003." International Journal of Epidemiology 35(2): 299-306.
Hyde, T. B.	outbreak	Hyde, T. B., et al. (2009). "Laboratory confirmation of measles in elimination settings: experience from the Republic of the Marshall Islands, 2003." Bulletin of the World Health Organization 87(2): 93-98.
Igbeneghu, C.	not hospital study	Igbeneghu, C., et al. (2010). "Relationships between fever, malaria and HIV infection in a semi-urban community in Southwestern Nigeria." World Journal of Medical Sciences 5(2): 41-44.
Ikeh, E. I.	not hospital only. Not fever	Ikeh, E. I. and N. N. Teclaire (2008). "Prevalence of malaria parasitaemia and associated factors in febrile under-5 children seen in Primary Health Care Centres in Jos, North Central Nigeria." The Nigerian postgraduate medical journal 15(2): 65-69.
Imbert, P.	case series	Imbert, P., et al. (1993). "[Visceral leishmaniasis: a case in Tahiti at the end of dengue after a 2-year asymptomatic carriage]." Presse Medicale 22(14): 689.
Imrie, A.	outbreak	Imrie, A., et al. (2006). "Molecular epidemiology of dengue in the Pacific: introduction of two distinct strains of dengue virus type-1 [corrected] into Hawaii.[Erratum appears in Ann Trop Med Parasitol. 2006 Oct;100(7):642]." Annals of Tropical Medicine & Parasitology 100(4): 327-336.
Ishengoma, D.	not hospital study	Ishengoma, D. S., et al. (2011). "Accuracy of malaria rapid diagnostic tests in community studies and their impact on treatment of malaria in an area with declining malaria burden in north-eastern Tanzania." Malaria journal 10.
Jacob, S. T.	not a fever study/ sub group	Jacob, S. T., et al. (2013). "Mycobacterium tuberculosis Bacteremia in a Cohort of HIV-Infected Patients Hospitalized with Severe Sepsis in Uganda-High Frequency, Low Clinical Sand Derivation of a Clinical Prediction Score." PLoS ONE 8(8).
Jacobson, R. L.	not original data	Jacobson, R. L. (2011). "Leishmaniasis in an era of conflict in the Middle East." Vector-Borne and Zoonotic Diseases 11(3): 247-258.
Jagadishchandra, K.	not a fever study	Jagadishchandra, K., et al. (2003). "Clinical and epidemiological correlation of Leptospirosis among patients attending KMCH, Manipal." Indian journal of medical sciences 57(3): 101-104.
Jain, A.	not a fever study	Jain, A., et al. (2003). "Prevalence of extended-spectrum β-lactamase-producing Gram-negative bacteria in septicaemic neonates in a tertiary care hospital." Journal of Medical Microbiology 52(5): 421-425.
Jasem, J.	not hospital only. Not fever	Jasem, J., et al. (2012). "Epidemiological analysis of measles and evaluation of measles surveillance system performance in Iraq, 2005-2010." International Journal of Infectious Diseases 16(3): e166-171.
Jeandel, P.	case series	Jeandel, P., et al. (1982). "[Epidemiological aspects and diagnosis of 60 cases of leptospiroses in French Polynesia]." Bulletin de la Societe de Pathologie Exotique et de Ses Filiales 75(4): 367-374.
Jennings, G. J.	not hospital only. Not fever	Jennings, G. J., et al. (2007). "Brucellosis as a cause of acute febrile illness in Egypt." Transactions of the Royal Society of Tropical Medicine and Hygiene 101(7): 707-713.
Jentes, E. S.	not a fever study	Jentes, E. S., et al. (2010). "Acute arboviral infections in Guinea, West Africa, 2006." American Journal of Tropical Medicine and Hygiene 83(2): 388-394.
Jiang, R. H.	not in english	Jiang, R. H. (1984). "[An analysis of blood smear examinations of 10,566 cases of fever in Wangmo County, Guizhou]." Ji sheng chong xue yu ji sheng chong bing za zhi = Journal of parasitology & parasitic diseases 2(4): 231.
Johnson, A. W.	not a fever study	Johnson, A. W. B. R., et al. (2008). "Etiologic agents and outcome determinants of community-acquired pneumonia in urban children: A hospital-based study." Journal of the National Medical Association 100(4): 370-385.
Joshi, N.	sub group	Joshi, N., et al. "Clinical spectrum of fever of unknown origin among Indian children." Annals of Tropical Paediatrics 28(4): 261-266.
Joshi, Rajnish	retrospective	Joshi, R., et al. (2008). "Nonmalarial acute undifferentiated fever in a rural hospital in central India: Diagnostic uncertainty and overtreatment with antimalarial agents." American Journal of Tropical Medicine and Hygiene 78(3): 393-399.
Kaabia, N.	retrospective	Kaabia, N., et al. (2009). "Rickettsial infection in hospitalised patients in central Tunisia: Report of 119 cases." Clinical Microbiology and Infection 15(SUPPL. 2): 216-217.
Kaabia, N.	included	Kaabia, N., et al. (2006). Serologic study of rickettsioses among acute febrile patients in central Tunisia. Century of Rickettsiology: Emerging, Reemerging Rickettsioses, Molecular Diagnostics, and Emerging Veterinary Rickettsioses. K. E. Hechemy, J. A. Oteo, D. A. Raoult, D. J. Silverman and J. R. Blanco. 1078: 176-179.
Kachur, S. P.	not a fever study	Kachur, S. P., et al. (1998). "Prevalence of malaria parasitemia and accuracy of microscopic diagnosis in Haiti, October 1995." Revista Panamericana de Salud Publica/Pan American Journal of Public Health 3(1): 35-39.
Kadjo, H. A.	not a fever study	Kadjo, H. A., et al. (2013). "Sentinel surveillance for influenza and other respiratory viruses in Côte d'Ivoire, 2003-2010." Influenza and other Respiratory Viruses 7(3): 296-303.
Kadri, S. M.	diagnotic criteria not met/ not sure if fever study	Kadri, S. M., et al. (2000). "Seroprevalence of Brucellosis in Kashmir (India) among Patients with Pyrexia of Unknown Origin." Journal of the Indian Medical Association 98(4): 170-171.
Kager, P. A.	no article	Kager, P. A., et al. (1983). "Clinical presentation of visceral leishmaniasis in Kenya: A prospective study of 64 patients." Tropical and Geographical Medicine 35(4): 323-331.
Kagira, J. M.	retrospective	Kagira, J. M., et al. (2011). "Prevalence and types of coinfections in sleeping sickness patients in Kenya (2000/2009)." Journal of Tropical Medicine.
Kago, I.	no article	Kago, I., et al. (1991). "[Neonatal septicemia and meningitis caused by gram-negative bacilli in Yaondé: clinical, bacteriological and prognostic aspects]." Bulletin de la Société de pathologie exotique (1990) 84(5): 573-581.
Kaistha, N.	neonatal	Kaistha, N., et al. (2010). "Neonatal septicemia isolates and resistance patterns in a tertiary care hospital of North India." Journal of infection in developing countries 4(1): 055-057.
Kalayanarooj,	included	Kalayanarooj, S., et al. (1997). "Early clinical and laboratory indicators of acute dengue illness." Journal of Infectious Diseases 176(2): 313-321.
Kalinga, A.	sub group	Kalinga, A., et al. (2012). "Clinical manifestations and outcomes of severe malaria among children admitted to Rungwe and Kyela district hospitals in south-western Tanzania." Tanzania Journal of Health Research 14(1).
Kalita, Juri B.	not found	Kalita, J. B. and H. Rahman (2008). "Leptospirosis among patients with pyrexia of unknown origin in a hospital in Guwahati, Assam." Indian journal of public health 52(2): 107-109.
Kalu, K. M.	not a fever study	Kalu, K. M. (2012). "A comparative study of the prevalence of malaria in Aba and Umuahia urban areas of Abia state, Nigeria." Research journal of parasitology 7(1): 17-24.
Kalu, K. M.	not hospital	Kalu, K. M. (2012). "Prevalence of Malaria Parasitaemia in Umuchieze and Uturu Communities of Abia State, Nigeria." Asian journal of epidemiology 5(3): 95-102.
Kamarasu, K.	not hospital/ subgroup	Kamarasu, K., et al. "Serological evidence for wide distribution of spotted fevers & typhus fever in Tamil Nadu." Indian Journal of Medical Research 126(2): 128-130.
Kanoksil, M.	not a fever study/retrospective	Kanoksil, M., et al. (2013). "Epidemiology, Microbiology and Mortality Associated with Community-Acquired Bacteremia in Northeast Thailand: A Multicenter Surveillance Study." PLoS ONE 8(1).
Kapoor, L.	neonatal	Kapoor, L., et al. (2005). "Microbiological profile of neonatal septicemia in a pediatric care hospital in Delhi." Journal of Communicable Diseases 37(3): 227-232.
Karande, S.	sub group/outbreak	Karande, S. (2005). "Concurrent Outbreak of Leptospirosis and Dengue in Mumbai, India, 2002." Journal of tropical pediatrics (1980) 51(3): 174-181.
Karande, S.	sub group	Karande, S., et al. (2003). "An observational study to detect leptospirosis in Mumbai, India, 2000." Archives of Disease in Childhood 88(12): 1070-1075.
Karande, S.	sub group	Karande, S., et al. (2002). "Leptospirosis in children in Mumbai slums." Indian journal of pediatrics 69(10): 855-858.
Karki, B. M. S.	not fever/ neonatal	Karki, B. M. S. and S. C. Parija (1999). "Analysis of blood culture isolates from hospitalized neonates in Napal." Southeast Asian Journal of Tropical Medicine and Public Health 30(3): 546-548.
Karmarkar, S. A.	not a fever study	Karmarkar, S. A., et al. (2008). "A study of acute febrile encephalopathy with special reference to viral etiology." Indian journal of pediatrics 75(8): 801-805.
Karoli, R.	sub group/ not fever study	Karoli, R. (2012). "Clinical profile of dengue infection at a teaching hospital in North India." Journal of infection in developing countries 6(7): 551-554.
Kashif, A. H.	sub group	Kashif, A. H., et al. (2013). "Reliability of rapid diagnostic test for diagnosing peripheral and placental malaria in an area of unstable malaria transmission in Eastern Sudan." Diagnostic Pathology 8(1).
Kasper, M. R.	not hospital based	Kasper, M. R., et al. (2012). "Infectious etiologies of acute febrile illness among patients seeking health care in South-Central Cambodia." American Journal of Tropical Medicine and Hygiene 86(2): 246-253.
Kasper, M. R.	diagnostic evaluation/ not hospital based	Kasper, M. R., et al. (2011). "Short report: Rapid-test based identification of influenza as an etiology of acute febrile illness in Cambodia." American Journal of Tropical Medicine and Hygiene 85(6): 1144-1145.
Kasper, M. R.	not entirely hospital	Kasper, M. R., et al. (2010). "Evaluation of an influenza-like illness case definition in the diagnosis of influenza among patients with acute febrile illness in cambodia." BMC Infectious Diseases 10.
Kassa	sub group	Kassa-Kelembho, E., et al. (2003). "Bacteremia in adults admitted to the Department of Medicine of Bangui Community Hospital (Central African Republic)." Acta Tropica 89(1): 67-72.
Katiyar, R.	neonatal sepsis	Katiyar, R. (2012). "Bacteriological profile of neonatal septicemia in pravara rural hospital." Pravara medical review 4(2): 4-6.
Katz, M. A.	not a fever study	Katz, M. A., et al. "Epidemiology, seasonality, and burden of influenza and influenza-like illness in urban and rural Kenya, 2007-2010." Journal of Infectious Diseases 206 Suppl 1: S53-60.
Kaur, I. R.	not systematic/not exclusiveley inpatients	Kaur, I. R., et al. (2003). "Preliminary survey of leptospirosis amongst febrile patients from urban slums of East Delhi." The Journal of the Association of Physicians of India 51: 249-251.
Kaushik, Jaya	included	Kaushik, J. S., et al. (2012). "Clinical and Epidemiological Profiles of Severe Malaria in Children from Delhi, India." Journal of Health Population and Nutrition 30(1): 113-116.
Kaushik, S. L.	neonatal	Kaushik, S. L., et al. (1998). "Neonatal sepsis in hospital born babies." Journal of Communicable Diseases 30(3): 147-152.
Kayange, N.	neonatal	Predictors of positive blood culture and deaths among neonates with suspected neonatal sepsis in a tertiary hospital, Mwanza- Tanzania
Ke, Z. Y.	sub group	Ke, Z. Y., et al. (2010). "A prospective study of febrile episodes in inpatient children on chemotherapy." Pediatric Infectious Disease Journal 29(10): 968-970.
Kelly, Dominic	not just fever	Kelly, D. F. (2011). "The burden of vaccine-preventable invasive bacterial infections and pneumonia in children admitted to hospital in urban Nepal." International Journal of Infectious Diseases 15(1): e17-e23.
Kendall, Emily	not inpatients	Kendall, E. A., et al. (2010). "Short Report: Leptospirosis as a Cause of Fever in Urban Bangladesh." American Journal of Tropical Medicine and Hygiene 82(6): 1127-1130.
Khalili,	not systematic	Khalili, M., et al. (2010). "Q fever serology in febrile patients in southeast Iran." Transactions of the Royal Society of Tropical Medicine and Hygiene 104(9): 623-624.
Khan, I. A.	neonatal	Khan, I. A. and D. S. Akram (1987). "Neonatal sepsis - etiological study." Journal of the Pakistan Medical Association 37(12): 327-330.
Khan, I. M.	not a fever study	Khan, I. M., et al. (2003). "The burden of infections and child health in Iraq." Saudi medical journal 24(12): 1406-1408.
Khan, M. Imran	not all hospital	Khan, M. I., et al. (2010). "Non-typhoidal Salmonella rates in febrile children at sites in five Asian countries." Tropical Medicine & International Health 15(8): 960-963.
Khan, S. A.	not systematic. Not fever	Khan, S. A., et al. (2012). "Leptospirosis presenting as acute encephalitis syndrome (AES) in Assam, India." Asian Pacific Journal of Tropical Disease 2(2): 151-153.
Khattab, A.	not fever	Khattab, A., et al. (2013). "Burden of pediatric influenza A virus infection post swine-flu H1N1 pandemic in Egypt." Asian Pacific Journal of Tropical Medicine 6(9): 693-698.
Khuri-Bulos,	not a fever study	Khuri-Bulos, N., et al. (2010). "Burden of respiratory syncytial virus in hospitalized infants and young children in Amman, Jordan." Scandinavian journal of infectious diseases 42(5): 368-374.
Ki-Zerbo, G. A.	included	Ki-Zerbo, G. A., et al. (2000). "Rickettsiosis and Q fever in pyretic patients hospitalized at the Bobo-Dioulasso Hospital (Burkina Faso)." Medecine et Maladies Infectieuses 30(5): 270-274.
Kiertiburanakul, S.	sub group	Kiertiburanakul, S., et al. (2012). "Epidemiology of bloodstream infections and predictive factors of mortality among HIV-infected adult patients in Thailand in the era of highly active antiretroviral therapy." Japanese Journal of Infectious Diseases 65(1): 28-32.
Kinikar, A. G.	not a fever study	Kinikar, A. G., et al. (2011). "Incidence of malaria -three years prospective study." Journal of Communicable Diseases 43(4): 265-268.
Kitkungvan, D.	sub group	Kitkungvan, D., et al. (2008). "Fever of unknown origin in patients with HIV infection in Thailand: An observational study and review of the literature." International Journal of STD and AIDS 19(4): 232-235.
Kiwanuka, J.	neonatal sepsis	Kiwanuka, J., et al. (2013). "The Microbial Spectrum of Neonatal Sepsis in Uganda: Recovery of Culturable Bacteria in Mother-Infant Pairs." PLoS ONE 8(8).
Kopecký, K.	no article	Kopecký, K., et al. (1992). "Pilot studies on the occurrence of some infectious diseases in two different areas in south Yemen (Aden). Part I. Parasitology." Journal of Hygiene Epidemiology Microbiology and Immunology 36(3): 253-261.
Kosasih, H.	not a fever study	Kosasih, H., et al. (2013). "Surveillance of Influenza in Indonesia, 2003-2007." Influenza and other Respiratory Viruses 7(3): 312-320.
Kosoy, M.	not all inpatients	Kosoy, M., et al. (2010). "Identification of Bartonella infections in febrile human patients from Thailand and their potential animal reservoirs." American Journal of Tropical Medicine and Hygiene 82(6): 1140-1145.
Kotwal, A.	not a fever study	Kotwal, A., et al. (2011). "An observational study on the epidemiological and mycological profile of candidemia in ICU patients." Medical Science Monitor 17(11): 663-668.
Koulla-Shiro, S.	not a fever study	Koulla-Shiro, S., et al. (1996). "Acute community-acquired bacterial pneumonia in human immunodeficiency virus (HIV) infected and non-HIV-infected adult patients in Cameroon: Aetiology and outcome." Tubercle and Lung Disease 77(1): 47-51.
Koulla-Shiro, S.	not a fever study	Koulla-Shiro, S., et al. (1997). "Microbial etiology of acute community-acquired pneumonia in adult hospitalized patients in Yaounde-Cameroon." Clinical Microbiology and Infection 3(2): 180-186.
Krueger, W. S.	not a fever study	Krueger, W. S., et al. (2013). "Prospective Study of Avian Influenza Virus Infections among Rural Thai Villagers." PLoS ONE 8(8).
Kuan, G.	not hospital	Kuan, G., et al. (2009). "The nicaraguan pediatric dengue cohort study: Study design, methods, use of information technology, and extension to other infectious diseases." American Journal of Epidemiology 170(1): 120-129.
Kuang, L. H.	not fever	Kuang, L. H., et al. (2013). "Species and drug resistance of pathogens in blood cultures from the pediatric hematology ward." Chinese Journal of Contemporary Pediatrics 15(4): 259-263.
Kumar, M.	sub group/ diagnostic criteria	Kumar, M., et al. (2012). "Scrub typhus in children at a tertiary hospital in southern India: Clinical profile and complications." Journal of Infection and Public Health 5(1): 82-88.
Kumar, R.	out patients	Kumar, R. (2008). "Prevalence and Clinical Differentiation of Dengue Fever in Children in Northern India." Infection 36(5): 444-449.
Kunda, J.	not hospital	Kunda, J., et al. (2007). "Health-seeking behaviour of human brucellosis cases in rural Tanzania." BMC Public Health 7.
Kuruvilla, K. A.	neonatal	Kuruvilla, K. A., et al. (1998). "Bacterial profile of sepsis in a neonatal unit in south India." Indian pediatrics 35(9): 851-858.
Laguna-Torres,	not fever/ not all inpatients	Laguna-Torres, V. A., et al. (2011). "Influenza and other respiratory viruses in three Central American countries." Influenza and other Respiratory Viruses 5(2): 123-134.
Lal, M.	not systematic	Lal, M. (2007). "Dengue fever--an emerging viral fever in Ludhiana, North India." Indian journal of public health 51(3): 198-199.
Laman, M.	not fever	Laman, M., et al. (2010). "Lumbar puncture in children from an area of malaria endemicity who present with a febrile seizure." Clinical Infectious Diseases 51(5): 534-540.
Landoh, Essoya	retrospective	Landoh, E. D., et al. (2012). "Morbidity and mortality due to malaria in Est Mono district, Togo, from 2005 to 2010: a times series analysis." Malaria journal 11(1): 389.
Laoprasopwatta	sub group	Laoprasopwattana, K., et al. (2012). "Differential diagnosis of chikungunya, dengue viral infection and other acute febrile illnesses in children." Pediatric Infectious Disease Journal 31(5): 459-463.
Laras, K.	not systematic/ variety of presentations	Laras, K., et al. (2002). "The importance of leptospirosis in Southeast Asia." American Journal of Tropical Medicine and Hygiene 67(3): 278-286.
LaRocque, R.	outbreak	LaRocque, R. C. (2005). "Leptospirosis during dengue outbreak, Bangladesh." Emerging Infectious Diseases 11(5): 766-769.
LaRocque, R.	not found	LaRocque, R. C., et al. (2005). "Leptospirosis as a cause of febrile illness during an outbreak of dengue fever in Bangladesh." American Journal of Tropical Medicine and Hygiene 73(6): 56-56.
Lassmann,	not a fever study	Lassmann, B., et al. (2008). "Community-acquired pneumonia in children in Lambarene, Gabon." American Journal of Tropical Medicine and Hygiene 79(1): 109-114.
Laudisoit, Anne	community. Not fever	Laudisoit, A. (2011). "Human seroreactivity against Bartonella species in the Democratic Republic of Congo." Asian Pacific Journal of Tropical Medicine 4(4): 320-322.
le Roux, David M.	outbreak. Not fever	le Roux, D. M., et al. (2012). "South African measles outbreak 2009-2010 as experienced by a paediatric hospital." Samj South African Medical Journal 102(9): 760-764.
Le, V. T.	not a fever study	Le, V. T., et al. (2010). "Viral etiology of encephalitis in children in southern Vietnam: results of a one-year prospective descriptive study." PLoS Neglected Tropical Diseases 4(10).
Lee, N. C.	neonatal	Lee, N. C., et al. (2004). "Neonatal bacteremia in a neonatal intensive care unit: Analysis of causative organisms and antimicrobial susceptibility." Journal of the Chinese Medical Association 67(1): 15-20.
Leelarasamee, A.	not inpatients	Leelarasamee, A., et al. (2004). "Etiologies of acute undifferentiated febrile illness in Thailand." Journal of the Medical Association of Thailand 87(5): 464-472.
Lehman	sub group	Lehman, L. G., et al. (2013). "Intestinal parasitic and candida infection associated with HIV infection in Cameroon." Journal of infection in developing countries 7(2): 137-143.
Lehmann, D.	out patients	Lehmann, D., et al. (1999). "Bacterial and viral etiology of severe infection in children less than three months old in the highlands of Papua New Guinea." Pediatric Infectious Disease Journal 18(10 Suppl): S42-49.
Lehmann, D.	not a fever study	Lehmann, D., et al. (1999). "Aetiology and clinical signs of bacterial meningitis in children admitted to Goroka Base Hospital, Papua New Guinea, 1989-1992." Annals of Tropical Paediatrics 19(1): 21-32.
Lekweiry,	included	Lekweiry, K. M., et al. (2011). "Malaria prevalence and morbidity among children reporting at health facilities in Nouakchott, Mauritania." Transactions of the Royal Society of Tropical Medicine and Hygiene 105(12): 727-733.
Lepage, P.	out patients	Lepage, P., et al. (1987). "Community-acquired bacteraemia in African children." Lancet 1(8548): 1458-1461.
Leroy, E. M.	out break	Leroy, E. M., et al. (2009). "Concurrent chikungunya and dengue virus infections during simultaneous outbreaks, Gabon, 2007." Emerging Infectious Diseases 15(4): 591-593.
Leslie, T.	not hospital based	Leslie, T. (2012). "Overdiagnosis and mistreatment of malaria among febrile patients at primary healthcare level in Afghanistan: observational study." BMJ. British medical journal (Clinical research ed.) 345(jul24 2): e4389-e4389.
Leslie, T.	not a fever study	Leslie, T., et al. (2006). "Visceral leishmaniasis in Afghanistan." CMAJ 175(3): 245-246.
Li, Hongxia	out patients	Li, H. (2013). "Epidemiological analysis of respiratory viral etiology for influenza-like illness during 2010 in Zhuhai, China." Virology journal 10(1): 143.
Li, X. L.	not a fever study	Li, X. L., et al. (2013). "West nile virus infection in xinjiang, China." Vector-Borne and Zoonotic Diseases 13(2): 131-133.
Libraty, D. H.	included	Libraty, D. H., et al. (2007). "A comparative study of leptospirosis and dengue in Thai children." PLoS Neglected Tropical Diseases 1(3).
Lin, Enmoore	not a fever study. Community	Lin, E. (2010). "Differential patterns of infection and disease with P. falciparum and P. vivax in young Papua New Guinean children." PLoS ONE 5(2): e9047.
Lindblade, K. A.	not a fever study	Lindblade, K. A., et al. (2010). "A comparison of the epidemiology and clinical presentation of seasonal influenza a and 2009 pandemic influenza a (H1N1) in Guatemala." PLoS ONE 5(12).
Lithgow, A. E.	noscomial	Lithgow, A. E. and C. Kilalang (2009). "Outbreak of nosocomial sepsis in the Special Care Nursery at Port Moresby General Hospital due to multiresistant Klebsiella pneumoniae: high impact on mortality." Papua New Guinea Medical Journal 52(1-2): 28-34.
Liu, T.	translated	Liu, T. (2011). "[Etiological and molecular characteristics of pandemic influenza A (H1N1) virus during 2009-2010 in Shandong Province]." Bingdu xuebao 27(3): 224-230.
Liu, Xue-zhou	no article	Liu, X.-z. and B.-l. Xu (2006). "Malaria situation and evaluation on the control effect in Henan Province during 1990-2005." Zhongguo ji sheng chong xue yu ji sheng chong bing za zhi = Chinese journal of parasitology & parasitic diseases 24(3): 226-229.
Liu, X. L.	not hospital based	Liu, X. L., et al. (1996). "Malaria control and fever management in Henan Province, China, 1992." Tropical Medicine & International Health 1(1): 112-116.
Liu, Ya-Fen	not fever. Not inpatients	Liu, Y.-F. (2013). "Etiological analysis and predictive diagnostic model building of community-acquired pneumonia in adult outpatients in Beijing, China." BMC Infectious Diseases 13(1): 309.
Liu, Y. F.	not article	Liu, Y. F. (2013). "Etiologic characteristics of adult patients with community-acquired pneumonia in Beijing." Zhong hua yi xue za zhi 93(26): 2043-2047.
Liverpool, J.	out break/ case series	Liverpool, J., et al. (2008). "Leptospirosis: case reports of an outbreak in Guyana." Annals of tropical medicine and parasitology 102(3): 239-245.
Lodhi, Y.	not a fever study	Lodhi, Y. (2012). "Clinical characteristics of dengue fever in a medical center of lahore during 2010 epidemics." Pakistan Journal of Medical and Health Sciences 6(1): 129-131.
Lofgren, S. M.	included	Lofgren, S. M., et al. (2012). "Histoplasmosis among hospitalized febrile patients in northern Tanzania." Transactions of the Royal Society of Tropical Medicine and Hygiene 106(8): 504-507.
Lolekha, R.	not a fever study	Lolekha, R., et al. (2004). "Diagnosis of dengue infection using various diagnostic tests in the early stage of illness." Southeast Asian Journal of Tropical Medicine and Public Health 35(2): 391-395.
Losimba	not a fever study	Losimba Likwela, J., et al. (2012). "Clinical aspects and outcome of suspected severe pediatric malaria." Medecine et Maladies Infectieuses 42(7): 315-320.
Loureiro, L. F.	not found yet	Loureiro, L. F., et al. (1996). "Malaria in Sao Tome and Principe: Prevalence and drug-susceptibility." Annals of tropical medicine and parasitology 90(2): 223-224.
Lucy, M.	not inpatients	Lucy, M., et al. (2004). "Detection of Rickettsia Africae in patients and ticks along the coastal region of Cameroon." American Journal of Tropical Medicine and Hygiene 71(3): 363-366.
Lunguya, O.	not fever	Lunguya, O., et al. (2012). "Salmonella typhi in the democratic republic of the congo: fluoroquinolone decreased susceptibility on the rise." PLoS Neglected Tropical Diseases 6(11).
Lunguya, O.	not fever	Lunguya, O., et al. (2012). "The diagnosis of typhoid fever in the Democratic Republic of the Congo." Transactions of the Royal Society of Tropical Medicine and Hygiene 106(6): 348-355.
Lupisan, S. P.	not a fever study	Lupisan, S. P., et al. (2000). "Incidence of invasive Haemophilus influenzae type b infections in Filipino children." Pediatric Infectious Disease Journal 19(10): 1020-1022.
Lupisan, S. P.	not a fever study	Lupisan, S. P., et al. (2000). "Invasive bacterial infections of children in a rural province in the Central Philippines." American Journal of Tropical Medicine and Hygiene 62(3): 341-346.
Lutwama, J. J.	not a fever study	Lutwama, J. J., et al. (2012). "Clinic-and hospital-based sentinel influenza surveillance, Uganda 2007-2010." Journal of Infectious Diseases 206(SUPPL.1): S87-S93.
Luxemburger, Christine	not hospital	Luxemburger, C. (1998). "Clinical features cannot predict a diagnosis of malaria or differentiate the infecting species in children living in an area of low transmission." Transactions of the Royal Society of Tropical Medicine and Hygiene 92(1): 45-49.
Lv, H. and B. Ning	sub group	Lv, H. and B. Ning (2013). "Pathogenesis of bloodstream infection in children with blood cancer." Experimental and Therapeutic Medicine 5(1): 201-204.
Madani, T. A., et al.	outbreak	Madani, T. A., et al. (2013). "Outbreak of viral hemorrhagic fever caused by dengue virus type 3 in Al-Mukalla, Yemen." BMC Infectious Diseases 13(1).
Madhi, S. A.	not a fever study	Madhi, S. A. (2002). "Lower respiratory tract infections associated with influenza A and B viruses in an area with a high prevalence of pediatric human immunodeficiency type 1 infection." The Pediatric infectious disease journal 21(4): 291-297.
Madhi, S. A., et al	sub group	Madhi, S. A., et al. (2000). "Increased disease burden and antibiotic resistance of bacteria causing severe community-acquired lower respiratory tract infections in human immunodeficiency virus type 1-infected children." Clinical Infectious Diseases 31(1): 170-176.
Mahajan, S. K.	not a fever study	Mahajan, S. K., et al. (2006). "Relevance of Weil-Felix test in diagnosis of scrub typhus in India." Journal of Association of Physicians of India 54(AUG.): 619-621.
Mahajan, S. K.	not a fever study	Mahajan, S. K., et al. (2006). "Scrub typhus in Himalayas." Emerging Infectious Diseases 12(10): 1590-1592.
Mahajan, S. K., et a	not a fever study	Mahajan, S. K., et al. (2008). "Pediatric scrub typhus in indian himalayas." Indian journal of pediatrics 75(9): 947-949.
Mahmood, A	not community acquired	Mahmood, A. (2001). "Blood stream infections in a medical intensive care unit: Spectrum and antibiotic susceptibility pattern." Journal of the Pakistan Medical Association 51(6): 213-215.
Maichomo, M. W.	not hospital/ not accepted diagnostic	Maichomo, M. W., et al. (1998). "Assessment of the Rose-Bengal plate test for the diagnosis of human brucellosis in health facilities in Narok district, Kenya." East African medical journal 75(4): 219-222.
Maina, Alice N.	not a fever study	Maina, A. N. (2012). "Infection in Febrile Patients, Western Kenya, 2007–2010." Emerging Infectious Diseases 18(2): 328-331.
	not a fever study	Makoka, M. H., et al. (2012). "Bacterial infections in Lilongwe, Malawi: Aetiology and antibiotic resistance." BMC Infectious Diseases 12.
Makwabe, C. M.	retrospective	Makwabe, C. M. (1984). "Tick borne relapsing fever in Tanzanian children." Central African journal of medicine 30(8): 148-, 150.
Malik, E. M.	outpatients	Malik, E. M., et al. (2005). "Clinical and laboratory aspects of malaria among children with fever in a low transmission area of Sudan." Eastern Mediterranean Health Journal 11(4): 753-761.
Malla, K. K	outbreak	Malla, K. K. (2013). "Bacteriological Profile of Sepsis Outbreak in the NICU of a Tertiary Care Hospital in Western Nepal." Journal of Nepal Paediatric Society 33(1): 8-14.
Mandomando, I., et al	not a fever study	Mandomando, I., et al. (2011). "Assessment of the Epidemiology and Burden of Measles in Southern Mozambique." American Journal of Tropical Medicine and Hygiene 85(1): 146-151.
Mangham, L. J.	not all hospital based	Mangham, L. J., et al. (2012). "Malaria prevalence and treatment of febrile patients at health facilities and medicine retailers in Cameroon." Tropical Medicine and International Health 17(3): 330-342.
Manocha, H.	sub group	Manocha, H., et al. (2004). "Frequency of leptospirosis in patients of acute febrile illness in Uttar Pradesh." The Journal of the Association of Physicians of India 52: 623-625.
Manock	included	Manock, S. R., et al. (2009). Etiology of acute undifferentiated febrile illness in the Amazon basin of Ecuador, DTIC Document.
Manosuthi, W.	case report	Manosuthi, W., et al. (2004). "Brucellosis: A re-emerging disease in Thailand." Southeast Asian Journal of Tropical Medicine and Public Health 35(1): 109-112.
Manzano, S.	lack of diagnostic material	Manzano, S., et al. "Markers for bacterial infection in children with fever without source." Archives of Disease in Childhood 96(5): 440-446.
Marei, A.	sub group	Marei, A., et al. (2011). "Laboratory diagnosis of human brucellosis in Egypt and persistence of the pathogen following treatment." Journal of infection in developing countries 5(11): 786-791.
Marlet, M. V. L., et al	not a fever study	Marlet, M. V. L., et al. (2003). "A neglected disease of humans: A new focus of visceral leishmaniasis in Bakool, Somalia." Transactions of the Royal Society of Tropical Medicine and Hygiene 97(6): 667-671.
Mathai, E.	not systematic	Mathai, E., et al. (2001). "Serological evidence for the continued presence of human rickettsioses in southern India." Annals of tropical medicine and parasitology 95(4): 395-398.
Mathai, E.	outbreak	Mathai, E., et al. "Outbreak of scrub typhus in southern India during the cooler months." Annals of the New York Academy of Sciences 990: 359-364.
Mathews, M. S.	not a fever study	Mathews, M. S., et al. (2001). "Emergence of Candida tropicalis as the major cause of fungaemia in India." Mycoses 44(7-8): 278-280.
Matlani, M.	sub group	Matlani, M. (2012). "Awareness of changing trends in epidemiology of dengue fever is essential for epidemiological surveillance." Indian journal of medical microbiology 30(2): 222-226.
Mawili-Mboumba, D. P., et al	not all hospital based	Mawili-Mboumba, D. P., et al. (2013). "Increase in malaria prevalence and age of at risk population in different areas of Gabon." Malaria journal 12(1).
Mawili-Mboumba, D. P., et al	not inpatients	Mawili-Mboumba, D. P., et al. (2010). "Evaluation of rapid diagnostic tests for malaria case management in Gabon." Diagnostic Microbiology and Infectious Disease 66(2): 162-168.
Mayanja, B. N.	sub group	Mayanja, B. N., et al. (2010). "Septicaemia in a population-based HIV clinical cohort in rural Uganda, 1996-2007: Incidence, aetiology, antimicrobial drug resistance and impact of antiretroviral therapy." Tropical Medicine and International Health 15(6): 697-705.
Mayxay,	outpatients	Mayxay, M., et al. (2013). "Causes of non-malarial fever in Laos: a prospective study." The Lancet Global Health 1(1): e46-e54.
Mazigo, H. D.	outpatients study	Mazigo, H. D., et al. (2011). "Confirmed malaria cases among children under five with fever and history of fever in rural western Tanzania." BMC Research Notes 4.
Mbonye, A. K.	not a fever study	Mbonye, A. K. (2003). "Prevalence of childhood illnesses and care-seeking practices in rural Uganda." TheScientificWorldJournal [electronic resource] 3: 721-730.
McAnerney, J. M.	not a fever study	McAnerney, J. M. (2012). "Twenty-five Years of Outpatient Influenza Surveillance in South Africa, 1984-2008." The Journal of infectious diseases 206(suppl 1): S153-S158.
McCarthy, M. C.	outpatients study	McCarthy, M. C., et al. (1996). "Evaluation of arthropod-borne viruses and other infectious disease pathogens as the causes of febrile illnesses in the Khartoum Province of Sudan." Journal of medical virology 48(2): 141-146.
McClure, E.	conference	McClure, E., et al. (1996). Spectrum of febrile illness during an outbreak of leptospirosis, Leon, Nicaragua, 1995.
McDonald, L. C.	included	McDonald, L. C., et al. (1999). "Unrecognised Mycobacterium tuberculosis bacteraemia among hospital inpatients in less developed countries." Lancet 354(9185): 1159-1163.
McNeil, J. Chase	not original data	McNeil, J. C. (2012). "The diversity of Staphylococcus aureus among paediatric populations with a high prevalence of HIV infection." Paediatrics and International Child Health 32(3): 125-127.
Mediannikov, Oleg	not a systematic, hospital fever study	Mediannikov, O., et al. (2010). "Tick-Borne Rickettsioses, Neglected Emerging Diseases in Rural Senegal." PLoS Neglected Tropical Diseases 4(9).
Mediannikov, O.	conference	Mediannikov, O. and D. Raoult (2012). "Acute febrile illness in Africa." International Journal of Infectious Diseases 16: E62-E63.
Mehar, V.	neonatal	Mehar, V. (2013). "Neonatal sepsis in a tertiary care center in central India: Microbiological profile, antimicrobial sensitivity pattern and outcome." Journal of neonatal-perinatal medicine 6(2): 165-172.
Mehta, M.	not systematic/ subgroup	Mehta, M., et al. (2005). "Antimicrobial susceptibility pattern of blood isolates from a teaching hospital in North India." Japanese Journal of Infectious Diseases 58(3): 174-176.
Meng Chhour, Y.	not a fever study	Meng Chhour, Y., et al. (2002). "Hospital-based diagnosis of hemorrhagic fever, encephalitis, and hepatitis in Cambodian children." Emerging Infectious Diseases 8(5): 485-489.
Meremikwu, M. M.	not a fever study	Meremikwu, M. M., et al. (2005). "Bacterial isolates from blood cultures of children with suspected septicaemia in Calabar, Nigeria." BMC Infectious Diseases 5.
Meremo, A.	included	Meremo, A., et al. (2012). "High prevalence of Non-typhoid salmonella bacteraemia among febrile HIV adult patients admitted at a tertiary Hospital, North-Western Tanzania." International Archives of Medicine 5(1).
Mermond, S.	not a fever study	Mermond, S., et al. (2010). "Aetiology of community-acquired pneumonia in hospitalized adult patients in New Caledonia." Tropical Medicine & International Health 15(12): 1517-1524.
Mhada, T. V.	neonatal	Mhada, T. V., et al. (2012). "Neonatal sepsis at Muhimbili National Hospital, Dar es Salaam, Tanzania; Aetiology, antimicrobial sensitivity pattern and clinical outcome." BMC Public Health 12(1).
Millord, Marie	conference	Millord, M. D., et al. (2005). Malaria prevalence in febrile patients in Haiti, Allen Press, Inc.
Minn, K.	conference	Minn, K., et al. (2000). "Hospital-based surveillance for dengue, encephalitis, and hepatitis in Cambodian children." American Journal of Tropical Medicine and Hygiene 62(3 Supplement): 351-351.
Mmbaga, V. M.	not a fever study	Mmbaga, V. M., et al. (2012). "Results from the first 30 months of national sentinel surveillance for influenza in Tanzania, 2008-2010." Journal of Infectious Diseases 206(SUPPL.1): S80-S86.
Modi, Aniyang	not a fever study	Modi, A. (2012). "The etiological diagnosis and outcome in patients of acute febrile encephalopathy: A prospective observational study at tertiary care center." Neurology India 60(2): 168-173.
Mohammad, A.	retrospective	Mohammad, A. (2010). "Bacteremia among Jordanian children at Princess Rahmah Hospital: Pathogens and antimicrobial susceptibility patterns." Iranian Journal of Microbiology 2(1): 23-27.
Mohapatra, M. K.	outbreak	Mohapatra, M. K. (2012). "Manifestation and outcome of concurrent malaria and dengue infection." Journal of vector borne diseases 49(4): 262-265.
Mohd, M. G.	sub group	Mohd, M. G. (1989). "Brucellosis in the Gezira area, Central Sudan." Journal of Tropical Medicine and Hygiene 92(2): 86-88.
Mokrani, K.	sub group	Mokrani, K., et al. (2012). "Human rickettsioses in the Batna area, eastern Algeria." Ticks and Tick-borne Diseases 3(5-6): 364-366.
Montasser, M.	not systematic	Montasser, M. F., et al. (1991). "Rapid diagnosis of non-prolonged febrile illnesses necessitating fever hospital admission." The Journal of the Egyptian Public Health Association 66(5-6): 675-692.
Moorthy, M.	not a fever study	Moorthy, M., et al. (2012). "Estimation of the Burden of Pandemic(H1N1)2009 in Developing Countries: Experience from a Tertiary Care Center in South India." PLoS ONE 7(9).
Morrill, J. C.	serological/ not hospital based	Morrill, J. C., et al. (1991). "Serological evidence of arboviral infections among humans of coastal Kenya." Journal of Tropical Medicine and Hygiene 94(3): 166-168.
Morris, C. M.	outpatients	Morris, C. M., et al. (2007). "Urinary tract infection in infants and young children presenting with fever without a focus in Port Moresby." Papua and New Guinea medical journal 50(3-4): 145-151.
Mota, C. S., et al.	conference	Mota, C. S., et al. (2008). "Outbreak of Leptospirosis in Children After Tropical Storm in the Dominican Republic." International Journal of Infectious Diseases 12: e334-e335.
Msaki, B. P., et al.	not hospital	Msaki, B. P., et al. (2012). "Prevalence and predictors of urinary tract infection and severe malaria among febrile children attending Makongoro health centre in Mwanza city, North-Western Tanzania." Archives of Public Health 70(1).
Msangeni, H. A.	not a fever study	Msangeni, H. A., et al. (2011). "Prospective study on severe malaria among in-patients at Bombo regional hospital, Tanga, north-eastern Tanzania." BMC Infectious Diseases 11.
Msellem, M. I.	not hospital	Msellem, M. I., et al. (2009). "Influence of rapid malaria diagnostic tests on treatment and health outcome in fever patients, Zanzibar - A crossover validation study." PLoS Medicine 6(4).
Mtove, G.	sub group/ not a fever study	Mtove, G., et al. (2011). "Decreasing incidence of severe malaria and community-acquired bacteraemia among hospitalized children in Muheza, north-eastern Tanzania, 2006-2010." Malaria journal 10.
Mtove, G.	not just a fever study	Mtove, G., et al. (2010). "Invasive salmonellosis among children admitted to a Rural Tanzanian Hospital and a comparison with previous studies." PLoS ONE 5(2).
Mtove, G.	not an inpatient study	Mtove, G., et al. (2011). "Treatment guided by rapid diagnostic tests for malaria in Tanzanian children: Safety and alternative bacterial diagnoses." Malaria journal 10.
Mugalu, J.	neonatal	Mugalu, J., et al. (2006). "Aetiology, risk factors and immediate outcome of bacteriologically confirmed neonatal septicaemia in Mulago hospital, Uganda." African Health Sciences 6(2): 120-126.
Muhammad, W.	article not found	Muhammad, W. (2010). "Slide positivity rate in clinically suspected malaria cases." Journal of Medical Sciences 18(2): 101-103.
Muhammad, Z.	neonatal	Muhammad, Z. (2010). "Neonatal sepsis: causative bacteria and their resistance to antibiotics." Journal of Ayub Medical College, Abbottabad 22(4): 33-36.
Muhe, L.	not a fever study	Muhe, L. (1999). "Etiology of pneumonia, sepsis and meningitis in infants younger than three months of age in Ethiopia." The Pediatric infectious disease journal 18(10 suppl): S56-61.
Mulholland, E. K.	not a fever study	Mulholland, E. K., et al. (1999). "Etiology of serious infections in young Gambian infants." Pediatric Infectious Disease Journal 18(10 SUPPL.): S35-S41.
Munseri, P. J.	sub group	Munseri, P. J., et al. (2011). "The bacteraemia of disseminated tuberculosis among HIV-infected patients with prolonged fever in Tanzania." Scandinavian journal of infectious diseases 43(9): 696-701.
Murdoch, D. R.	included	Murdoch, D. R., et al. (2004). "The etiology of febrile illness in adults presenting to Patan Hospital in Kathmandu, Nepal." American Journal of Tropical Medicine and Hygiene 70(6): 670-675.
Murray, C. K.	retrospective/ serological	Murray, C. K., et al. (2011). "Use of patient-specific Leptospira isolates in the diagnosis of leptospirosis employing microscopic agglutination testing (MAT)." Transactions of the Royal Society of Tropical Medicine and Hygiene 105(4): 209-213.
Musiime, V.	sub group	Musiime, V., et al. (2013). "Bacteremia, causative agents and antimicrobial susceptibility among HIV-1-infected children on antiretroviral therapy in Uganda and Zimbabwe." Pediatric Infectious Disease Journal 32(8): 856-862.
Mutanda, L. N.	not systematic	Mutanda, L. N. (1998). "Selected laboratory tests in febrile patients in Kampala, Uganda." East African medical journal 75(2): 68-72.
Muthusethupathi, M. A.	not article	Muthusethupathi, M. A., et al. (1995). "Leptospirosis in Madras--a clinical and serological study." The Journal of the Association of Physicians of India 43(7): 456-458.
Muyanja, Stella Zawedde	sub group	Muyanja, S. Z. (2011). "Decreasing trends of bacteraemia among HIV-infected Ugandan adults: incidence, aetiology, clinical outcomes and effect of antiretroviral therapy in a semi-urban setting (2000-2008)." Tropical Medicine & International Health 16(6): 756-765.
Myint, K. S. A.	retrospective/outpateints	Myint, K. S. A., et al. (2011). "Serological response to Bartonella species in febrile patients from Nepal." Transactions of the Royal Society of Tropical Medicine and Hygiene 105(12): 740-742.
Nadjm, B.	included	Nadjm, B., et al. "WHO guidelines for antimicrobial treatment in children admitted to hospital in an area of intense Plasmodium falciparum transmission: prospective study." BMJ 340: c1350.
Nadjm, B.	sub group	Nadjm, B., et al. (2012). "Severe febrile illness in adult hospital admissions in Tanzania: A prospective study in an area of high malaria transmission." Transactions of the Royal Society of Tropical Medicine and Hygiene 106(11): 688-695.
Nakouné, E.	not a fever study	Nakouné, E., et al. (2013). "First introduction of pandemic influenza A/H1N1 and detection of respiratory viruses in pediatric patients in Central African Republic." Virology journal 10.
Naranjo	not a fever study	Naranjo, M., et al. (2008). "Study of a Leptospirosis Outbreak in Honduras Following Hurricane Mitch and Prophylactic Protection of the vax-SPIRAL® Vaccine." MEDICC review 10(3): 38-42.
Narvaez, F.	not a fever study	Narvaez, F., et al. (2011). "Evaluation of the traditional and revised WHO classifications of dengue disease severity." PLoS Neglected Tropical Diseases 5(11).
Narvencar, K. P. S.	sub group	Narvencar, K. P. S., et al. (2012). "Scrub typhus in patients reporting with acute febrile illness at a tertiary health care institution in Goa." Indian Journal of Medical Research 136(6): 1020-1024.
Natarajaseenivasan	not systematic	Natarajaseenivasan, K., et al. (2012). "Rapid diagnosis of leptospirosis in patients with different clinical manifestations by 16S rRNA gene based nested PCR." Saudi Journal of Biological Sciences 19(2): 151-155.
Nathoo, K. J.	neonatal	Nathoo, K. J. (1990). "Neonatal septicaemia in Harare Hospital: aetiology and risk factors. The Puerperal Sepsis Study Group." Central African journal of medicine 36(6): 150-156.
Nathoo, K. J.	sub group	Nathoo, K. J., et al. (1996). "Community-acquired bacteremia in human immunodeficiency virus-infected children in Harare, Zimbabwe." Pediatric Infectious Disease Journal 15(12): 1092-1097.
Nawshad Uddin Ahmed, A. S. M.	neonatal	Nawshad Uddin Ahmed, A. S. M. (2002). "Clinical and bacteriological profile of neonatal septicemia in a tertiary level pediatric hospital in Bangladesh." Indian pediatrics 39(11): 1034-1039.
Nazer, H.	neonatal	Nazer, H. (1981). "Neonatal septicaemia at the Jordan University Hospital." Journal of tropical pediatrics (1980) 27(4): 199-204.
Ndip, L. M.	not inpatient	Ndip, L. M., et al. (2004). "Acute Spotted Fever Rickettsiosis among Febrile Patients, Cameroon." Emerging Infectious Diseases 10(3): 432-437.
Ndip, L. M.	not inpatient	Ndip, L. M., et al. (2004). "Detection of Rickettsia africae in patients and ticks along the coastal region of Cameroon." American Journal of Tropical Medicine and Hygiene 71(3): 363-366.
Ndip, L. M.	not inpatient	Ndip, L. M., et al. (2009). "Molecular and clinical evidence of Ehrlichia chaffeensis infection in Cameroonian patients with undifferentiated febrile illness." Annals of tropical medicine and parasitology 103(8): 719-725.
Ndyomugyenyi	not inpatient	Ndyomugyenyi, R., et al. (2007). "Diagnosis and treatment of malaria in peripheral health facilities in Uganda: Findings from an area of low transmission in south-western Uganda." Malaria journal 6.
Neeraja, M.	outbreak	Neeraja, M. (2013). "The clinical, serological and molecular diagnosis of emerging dengue infection at a tertiary care institute in Southern, India." Journal of clinical and diagnostic research 7(3): 457-461.
Neuberger, A.	not hospital	Neuberger, A., et al. (2012). "Infectious diseases seen in a primary care clinic in Leogane, Haiti." American Journal of Tropical Medicine and Hygiene 86(1): 11-15.
Neuberger, A.	not hospital based	Neuberger, A., et al. (2011). "Malaria among patients and aid workers consulting a primary healthcare centre in Leogane, Haiti, November 2010 to February 2011 - a prospective observational study." Eurosurveillance 16(13).
Newman, M. J.	not a fever study	Newman, M. J. (2009). "Nosocomial and community acquired infections in Korle Bu Teaching Hospital, Accra." West African Journal of Medicine 28(5): 300-303.
Nga, Tran T. T.	not hospital study	Nga, T. T. T., et al. (2006). "Brucellosis is not a major cause of febrile illness in patients at public health care facilities in Binh Thuan Province, Vietnam." The Journal of infection 53(1): 12-15.
Nga, T. V. T.	retrospective	Nga, T. V. T., et al. (2012). "The decline of typhoid and the rise of non-typhoid salmonellae and fungal infections in a changing HIV landscape: Bloodstream infection trends over 15 years in southern Vietnam." Transactions of the Royal Society of Tropical Medicine and Hygiene 106(1): 26-34.
Nguyen, Y. T.	not a fever study	Nguyen, Y. T., et al. (2013). "National surveillance for influenza and influenza-like illness in Vietnam, 2006-2010." Vaccine 31(40): 4368-4374.
Ngwe Tun, M. M.	not a fever study	Ngwe Tun, M. M., et al. (2013). "Serological characterization of dengue virus infections observed among dengue hemorrhagic fever/dengue shock syndrome cases in upper Myanmar." Journal of medical virology 85(7): 1258-1266.
Niang, M. N.	not a fever study	Niang, M. N., et al. (2012). "Sentinel surveillance for influenza in Senegal, 1996-2009." Journal of Infectious Diseases 206(SUPPL.1): S129-S135.
Nicastri, E.	included	Nicastri, E., et al. (2009). "Accuracy of malaria diagnosis by microscopy, rapid diagnostic test, and PCR methods and evidence of antimalarial Overprescription in non-severe febrile patients in two Tanzanian hospitals." American Journal of Tropical Medicine and Hygiene 80(5): 712-717.
Nielsen, M. V.	outpatients/ not fever	Nielsen, M. V., et al. (2012). "Incidence and characteristics of bacteremia among children in rural Ghana." PLoS ONE 7(9).
Nigatu, W.	outbreak study	Nigatu, W., et al. (2006). "Serological and molecular epidemiology of measles virus outbreaks reported in Ethiopia during 2000-2004." Journal of medical virology 78(12): 1648-1655.
Nimri, L. F.	not a fever study	Nimri, L. F. and R. Batchoun (2004). "Community-acquired bacteraemia in a rural area: Predominant bacterial species and antibiotic resistance." Journal of Medical Microbiology 53(10): 1045-1049.
Nimri, L. F.	included	Nimri, L. F., et al. (2001). "Bacteremia in children: Etiologic agents, focal sites, and risk factors." Journal of Tropical Pediatrics 47(6): 356-360.
Njama-Meya, D.	not hospital study	Njama-Meya, D., et al. (2007). "Treatment of malaria restricted to laboratory-confirmed cases: A prospective cohort study in Ugandan children." Malaria journal 6.
Njouom, R.	not a fever study	Njouom, R., et al. (2012). "Viral etiology of influenza-like illnesses in Cameroon, January-December 2009." Journal of Infectious Diseases 206(SUPPL.1): S29-S35.
Nkoghe, D.	not a fever study	Nkoghe, D., et al. (2012). "Clinical forms of Chikungunya in Gabon, 2010." PLoS Neglected Tropical Diseases 6(2).
Nkuo-Akenji, T.	not a fever study	Nkuo-Akenji, T., et al. (2008). "High prevalence of HIV and malaria co-infection in urban Douala, Cameroon." African Journal of AIDS Research 7(2): 229-235.
Nnedu, O. N.	not a fever study	Nnedu, O. N., et al. (2010). "Syndromic diagnosis of malaria in rural Sierra Leone and proposed additions to the national integrated management of childhood illness guidelines for fever." American Journal of Tropical Medicine and Hygiene 82(4): 525-528.
Nomhwange, T. I.	outpatients	Nomhwange, T. I. and C. J. M. Whitty (2009). "Diagnosis of malaria in children's outpatient departments in Abuja, Nigeria." Tropical Doctor 39(2): 90-92.
Nordstrand, A.	not hospital study	Nordstrand, A., et al. (2007). "Tickborne relapsing fever diagnosis obscured by Malaria, Togo." Emerging Infectious Diseases 13(1): 117-123.
Nsimba, S. E. D.	not hospital study	Nsimba, S. E. D., et al. (2002). "Case management of malaria in under-fives at primary health care facilities in a Tanzanian district." Tropical Medicine and International Health 7(3): 201-209.
Ntoumi, F.	not hospital study	Ntoumi, F., et al. (2013). "Malaria burden and case management in the Republic of Congo: Limited use and application of rapid diagnostic tests results." BMC Public Health 13(1).
Ntshoe, G. M.	sub group	Ntshoe, G. M., et al. (2013). "Measles Outbreak in South Africa: Epidemiology of Laboratory-Confirmed Measles Cases and Assessment of Intervention, 2009-2011." PLoS ONE 8(2).
Nur, Y. A.	out break	Nur, Y. A., et al. (1999). "An outbreak of West Nile fever among migrants in Kisangani, Democratic Republic of Congo." American Journal of Tropical Medicine and Hygiene 61(6): 885-888.
Nur, Y. A.	not a fever study	Nur, Y. A., et al. (1999). "IgM antibodies in hospitalized children with febrile illness during an inter-epidemic period of measles, in Somalia." Journal of Clinical Virology 12(1): 21-25.
Nwadioha, S. I.	retrospective	Nwadioha, S. I., et al. (2010). "Bacterial isolates in blood cultures of children with suspected septicaemia in a Nigerian tertiary hospital." Internet Journal of Infectious Diseases 8(1).
Nweneka, C. V.	neonatal/subgroup	Nweneka, C. V. and A. U. Eneh (2004). "Malaria parasitaemia in neonates in Port Harcourt, Nigeria." Journal of Tropical Pediatrics 50(2): 114-116.
Nyasulu, P.	conference	Nyasulu, P., et al. (2012). "Trends and pattern of antimicrobial resistance among blood culture isolates of selected bacterial pathogens in South Africa, 2005-2009." International Journal of Infectious Diseases 16: E428-E428.
Nyatanyi, T.	not a fever study	Nyatanyi, T., et al. (2012). "Influenza sentinel surveillance in Rwanda, 2008-2010." Journal of Infectious Diseases 206(SUPPL.1): S74-S79.
O'Callaghan	not a fever study	O'Callaghan-Gordo, C., et al. (2011). "Etiology and epidemiology of viral pneumonia among hospitalized children in rural Mozambique: a malaria endemic area with high prevalence of human immunodeficiency virus." The Pediatric infectious disease journal 30(1): 39-44.
O'dempsey, TJD	not a fever study	O'dempsey, T., et al. (1993). "Overlap in the clinical features of pneumonia and malaria in African children." Transactions of the Royal Society of Tropical Medicine and Hygiene 87(6): 662-665.
Obaro, S.	included	Obaro, S., et al. (2011). "Community Acquired Bacteremia in Young Children from Central Nigeria- A Pilot Study." BMC Infectious Diseases 11.
Obi, CL	case series	Obi, C. and E. Mazarura (1996). "Aerobic bacteria isolated from blood cultures of patients and their antibiotic susceptibilities in Harare, Zimbabwe." The Central African journal of medicine 42(12): 332-336.
Obidike, E. O.	not a fever study	Obidike, E. O., et al. (2009). "Sensitivity pattern of bacterial isolates in childhood sepsis in clinical practice at onitsha." Nigerian Journal of Clinical Practice 12(3): 302-305.
Odio, W. T.	article not found	Odio, W. T., et al. (1982). "Fever origins in the tropics." Scandinavian journal of infectious diseases 14(1): 79-80.
Ogunlesi	neonatal	Ogunlesi, T. A. (2011). "Changing trends in newborn sepsis in Sagamu, Nigeria: bacterial aetiology, risk factors and antibiotic susceptibility." Journal of paediatrics and child health 47(1-2): 5-11.
Ogunsola, F. T.	sub group	Ogunsola, F. T., et al. (2009). "Aetiology of bacteraemia among adult AIDS patients attending Lagos University Teaching Hospital (LUTH), Lagos, Nigeria." The Nigerian postgraduate medical journal 16(3): 186-192.
Ojukwu, J. U.	neonatal	Ojukwu, J. U., et al. (2006). "Neonatal septicemia in high risk babies in South-Eastern Nigeria." Journal of Perinatal Medicine 34(2): 166-172.
Okabayashi, T.	sereprevelance	Okabayashi, T. (1999). "Short report: prevalence of antibodies against spotted fever, murine typhus, and Q fever rickettsiae in humans living in Zambia." The American journal of tropical medicine and hygiene 61(1): 70-72.
Okoli, Caroline Amuche	neonatal	Okoli, C. A. (2013). "Plasmodium falciparum infection among neonates in the North Central Region of Nigeria." Journal of infection in developing countries 7(05): 365-371.
Okuonghae, H. O.	sub group	Okuonghae, H. O., et al. (1993). "Pattern of bacteraemia in febrile children with sickle cell anaemia." Annals of Tropical Paediatrics 13(1): 55-64.
Okwara, F. N.	sub group	Okwara, F. N., et al. (2004). "Bacteraemia, urinary tract infection and malaria in hospitalised febrile children in Nairobi: Is there an association?" East African medical journal 81(1): 47-51.
Olaleye, B. O.	sub grouo/ excluding inpatients	Olaleye, B. O., et al. (1998). "Clinical predictors of malaria in Gambian children with fever or a history of fever." Transactions of the Royal Society of Tropical Medicine and Hygiene 92(3): 300-304.
Olotu, A.	not hospital based	Olotu, A., et al. (2010). "Defining Clinical Malaria: The Specificity and Incidence of Endpoints from Active and Passive Surveillance of Children in Rural Kenya." PLoS ONE 5(12): 1-8.
OmezzineLetaief	included	OmezzineLetaief, A., et al. (1997). "Seroepidemiologic study among 300 febrile patients in a infectious disease hospital ward." Medecine et Maladies Infectieuses 27: 663-666.
Onipede, A. O.	not a fever study	Onipede, A. O., et al. (2009). "Invasive bacteria isolates from children with severe infections in a Nigerian hospital." Journal of infection in developing countries 3(6): 429-436.
Onyango, C. O.	not a fever study	Onyango, C. O., et al. "Influenza surveillance among children with pneumonia admitted to a district hospital in coastal Kenya, 2007-2010." Journal of Infectious Diseases 206 Suppl 1: S61-67.
Osei-Kwakye, Kingsley	outpatients/ not inpatients	Osei-Kwakye, K. (2013). "The Benefits or Otherwise of Managing Malaria Cases with or without Laboratory Diagnosis: The Experience in a District Hospital in Ghana." PLoS ONE 8(3): e58107.
Oshitani, H.	not a fever study	Oshitani, H., et al. (1995). "Measles infection in hospitalized children in Lusaka, Zambia." Annals of Tropical Paediatrics 15(2): 167-172.
Oshitani, H.	not a fever study	Oshitani, H., et al. (1997). "Laboratory diagnosis of acute measles infections in hospitalized children in Zambia." Tropical Medicine and International Health 2(7): 612-616.
Othnigué, N.	not hospital based/not inpatients	Othnigué, N., et al. (2006). "Urban malaria in the Sahel: Prevalence and seasonality of presumptive malaria and parasitaemia at primary care level in Chad." Tropical Medicine and International Health 11(2): 204-210.
Owais, Aatekah	not a fever study	Owais, A. (2010). "Incidence of Typhoid Bacteremia in Infants and Young Children in Southern Coastal Pakistan." The Pediatric infectious disease journal 29(11): 1-1039.
Pal, Ranabir	not a fever study/neonates	Pal, R. (2011). "Bacteriological profile of septicemia and the risk factors in neonates and infants in Sikkim." Journal of global infectious diseases 3(1): 42-45.
Palmer, C. J.	not hospital based/not inpatients	Palmer, C. J., et al. (1998). "Increased prevalence of Plasmodium falciparum malaria in Honduras, Central America." Revista Panamericana de Salud Publica/Pan American Journal of Public Health 4(1): 40-42.
Pancharoen, C.	not a fever study	Pancharoen, C., et al. (2000). "Causes of fever in children with first febrile seizures: How common are human herpes virus-6 and dengue virus infections?" Southeast Asian Journal of Tropical Medicine and Public Health 31(3): 521-523.
Pandey, N.	not a fever study	Pandey, N. (2012). "Trend of dengue virus infection at Lucknow, north India (2008- 2010): A hospital based study." Indian journal of medical research (New Delhi, India : 1994) 136(5): 862-867.
Pandey, Santwana	not a fever study	Pandey, S. (2013). "The Aetiology of the Bloodstream Infections in the Patients Who Presented to a Tertiary Care Teaching Hospital in Kathmandu, Nepal." Journal of clinical and diagnostic research 7(4): 638-641.
Pandie, Mishal	not a fever study	Pandie, M., et al. (2012). "The role of the infectious diseases unit at Groote Schuur Hospital in addressing South Africa's greatest burden of disease." South African Medical Journal 102(6): 528-531.
Pappachan, M. J.	not a fever study/sub group	Pappachan, M. J., et al. (2004). "Risk factors for mortality in patients with leptospirosis during an epidemic in northern Kerala." National Medical Journal of India 17(5): 240-242.
Parajuli, K.	not a fever study/noy hospital	Parajuli, K. (2010). "Epidemiology of malaria in two eastern districts of Nepal." Kathmandu University medical journal 8(29): 45-50.
Parker, T. M.	sub group	Parker, T. M., et al. (2007). "Concurrent infections in acute febrile illness patients in Egypt." American Journal of Tropical Medicine and Hygiene 77(2): 390-392.
Parola, P.	selected group/ not fever	Parola, P., et al. (2003). "Emerging rickettsioses of the Thai-Myanmar border." Emerging Infectious Diseases 9(5): 592-595.
Pattanaik, Sarit S.	included	Pattanaik, S. S. (2012). "Bacteraemia in adult patients presenting with malaria in India." Acta Tropica 123(2): 136-138.
Paul, Rudrajit	sub group	Paul, R. (2011). "Etiological study of fever of unknown origin in patients admitted to medicine ward of a teaching hospital of Eastern India." Journal of global infectious diseases 3(4): 329-333.
Penchenier, L.	not a fever study/not hospital	Penchenier, L., et al. (2000). "Diagnosis of human trypanosomiasis, due to Trypanosoma brucei gambiense in central Africa, by the polymerase chain reaction." Transactions of the Royal Society of Tropical Medicine and Hygiene 94(4): 392-394.
Pendle, S.	case series	Pendle, S. and L. V. Sacks (1998). "Primary HIV infection diagnosed in South Africa masquerading as another tropical disease." Transactions of the Royal Society of Tropical Medicine and Hygiene 92(4): 425-427.
Perez, M. A.	case series	Perez, M. A., et al. (2010). "Severe coinfections of dengue and pandemic influenza A H1N1 viruses." Pediatric Infectious Disease Journal 29(11): 1052-1055.
Peters, R. P. H.	not a fever study	Peters, R. P. H., et al. (2004). "A prospective study of bloodstream infections as cause of fever in Malawi: Clinical predictors and implications for management." Tropical Medicine and International Health 9(8): 928-934.
Petit, P. L. C.	included	Petit, P. L. C., et al. (1995). "Bacteraemia in patients presenting with fever." East African medical journal 72(2): 116-120.
Phe, Thong	retrospective	Phe, T., et al. (2013). "Does HIV status affect the aetiology, bacterial resistance patterns and recommended empiric antibiotic treatment in adult patients with bloodstream infection in Cambodia?" Tropical Medicine & International Health 18(4): 485-494.
Phetsouvanh, R.	not a fever study	Phetsouvanh, R., et al. (2006). "Causes of community-acquired bacteremia and patterns of antimicrobial resistance in Vientiane, Laos." American Journal of Tropical Medicine and Hygiene 75(5): 978-985.
Phillps-Howard, P. A.	not an inpatient study	Phillps-Howard, P. A., et al. (2003). "Diagnostic and prescribing practices in peripheral health facilities in rural western Kenya." American Journal of Tropical Medicine and Hygiene 68(4): 44-49.
Phongmany, S.	included	Phongmany, S., et al. (2006). "Rickettsial infections and fever, Vientiane, Laos." Emerging Infectious Diseases 12(2): 256-262.
Phoutrides, E. K.	sereprevelance	Phoutrides, E. K., et al. (2011). "Dengue virus seroprevalence among febrile patients in Bamako, Mali: Results of a 2006 surveillance study." Vector-Borne and Zoonotic Diseases 11(11): 1479-1485.
Phuong, H. L.	not an etiology study	Phuong, H. L., et al. (2006). "Acute undifferentiated fever in Binh Thuan province, Vietnam: Imprecise clinical diagnosis and irrational pharmaco-therapy." Tropical Medicine and International Health 11(6): 869-879.
Phuong, H. L.	not hospital based/not fever	Phuong, H. L., et al. (2006). "Dengue as a cause of acute undifferentiated fever in Vietnam." BMC Infectious Diseases 6.
Phuong, H. L.	not hospital based	Phuong, H. L., et al. (2010). "Randomised primary health center based interventions to improve the diagnosis and treatment of undifferentiated fever and dengue in Vietnam." BMC Health Services Research 10.
Phuong, H. L.	not hospital based	Phuong, H. L., et al. (2010). "Viral respiratory tract infections among patients with acute undifferentiated fever in Vietnam." Southeast Asian Journal of Tropical Medicine and Public Health 41(5): 1116-1126.
Pickard, A. L.	can't confirm if hospital based	Pickard, A. L., et al. (2004). "A study of febrile illnesses on the Thai-Myanmar border: Predictive factors of rickettsioses." Southeast Asian Journal of Tropical Medicine and Public Health 35(3): 657-663.
Pinn, T. G.	not a fever study	Pinn, T. G. (1992). "LEPTOSPIROSIS IN THE SEYCHELLES." Medical Journal of Australia 156(3): 163-167.
Pokharel, B. M.	not a fever study	Pokharel, B. M., et al. (2006). "Multidrug-resistant and extended-spectrum beta-lactamase (ESBL)-producing Salmonella enterica (serotypes Typhi and Paratyphi A) from blood isolates in Nepal: surveillance of resistance and a search for newer alternatives." International Journal of Infectious Diseases 10(6): 434-438.
Pondei, Kemebradikumo	sub group	Pondei, K. (2013). "The aetiology of non-malarial febrile illness in children in the malaria-endemic Niger Delta Region of Nigeria." Asian Pacific Journal of Tropical Disease 3(1): 56-60.
Potts, J. A.	diagnostic criteria not met	Potts, J. A., et al. (2010). "Classification of dengue illness based on readily available laboratory data." American Journal of Tropical Medicine and Hygiene 83(4): 781-788.
Prabagaravarthanan, R.	selected group	Prabagaravarthanan, R., et al. "Typhus fever in Pondicherry." Journal of Communicable Diseases 40(2): 159-160.
Prabhu, Kavitha	not a fever study	Prabhu, K. (2010). "Study of hospital based malaria cases in Davangere district of Karnataka, India." Annals of tropical medicine and public health 3(1): 19-22.
Prabhu, Malavika	included	Prabhu, M. (2011). "Q fever, spotted fever group, and typhus group rickettsioses among hospitalized febrile patients in northern Tanzania." Clinical Infectious Diseases 53(4): e8-15.
Pradhan, Rahul	out patients	Pradhan, R. (2012). "Bloodstream Infection among Children Presenting to a General Hospital Outpatient Clinic in Urban Nepal." PLoS ONE 7(10): e47531.
Pradutkanchana	sub group	Pradutkanchana, J., et al. (2003). "The etiology of acute pyrexia of unknown origin in children after a flood." Southeast Asian Journal of Tropical Medicine and Public Health 34(1): 175-178.
Prakash, J. A. J.	not just a fever study	Prakash, J. A. J., et al. (2012). "Molecular detection and analysis of spotted fever group Rickettsia in patients with fever and rash at a tertiary care centre in Tamil Nadu, India." Pathogens and Global Health 106(1): 40-45.
Prasad, D.	not just a fever study	Prasad, D. (2013). "Accuracy and applicability of the revised WHO classification (2009) of dengue in children seen at a tertiary healthcare facility in northern India." Infection 41(4): 775-782.
Pretorius, A. M.	neonatal/not a fever study	Pretorius, A. M., et al. (2000). "Are Bartonella emerging and re-emerging pathogens in southern Africa?" South African Medical Journal 90(6): 566-566.
Pulford, Justin	not hospital based	Pulford, J. (2012). "Malaria case management in Papua New Guinea prior to the introduction of a revised treatment protocol." Malaria journal 11(1): 157.
Punjabi, N. H.	sub group	Punjabi, N. H., et al. (2012). "Etiology of acute, non-malaria, febrile illnesses in Jayapura, northeastern Papua, Indonesia." American Journal of Tropical Medicine & Hygiene 86(1): 46-51.
Qazilbash, Ali Abbas	not a fever study	Qazilbash, A. A. and A. Bari (1997). "Sero-diagnosis of human brucellosis among TB suspected patients." JPMA (Journal of the Pakistan Medical Association) 47(10): 243-246.
Quiambao, B. P.	not a fever study	Quiambao, B. P., et al. (2007). "Serious community-acquired neonatal infections in rural Southeast Asia (Bohol Island, Philippines)." Journal of Perinatology 27(2): 112-119.
Radin, J. M.	not a fever study	Radin, J. M. (2012). "Influenza Surveillance in 15 Countries in Africa, 2006-2010." The Journal of infectious diseases 206(suppl 1): S14-S21.
Rafai, E.	out break	Rafai, E. (2006). "An outbreak of measles, Koro Island, 1997." Pacific health dialog : a publication of the Pacific Basin Officers Training Program and the Fiji School of Medicine 13(2): 25-29.
Rageh, H. A.	case series	Rageh, H. A. (1990). "Visceral leishmaniasis in the yemen: A report of 72 cases in Taiz." Saudi medical journal 11(2): 105-107.
Rajendraprasad, Mallikarjunappa	neonatal	Rajendraprasad, M. (2013). "Bacterial spectrum of neonatal septicemia with their antibiogram with reference to various predisposing factors in a tertiary care hospital in Southern India." Annals of tropical medicine and public health 6(1): 96-99.
Ramos, J. M.	case series	Ramos, J. M. (2008). "Results of a 10-year survey of louse-borne relapsing fever in southern Ethiopia: a decline in endemicity." Annals of tropical medicine and parasitology 102(5): 467-469.
Ramos, J. M.	not a fever study	Ramos, J. M., et al. (2007). "Louse-borne relapsing fever and malaria co-infection in Ethiopia." Tropical Doctor 37(2): 121-122.
Ran, Y. P.	conference	Ran, Y. P. (2011). "Invasive fungal infections: Diagnosis and treatments in China." International Journal of Infectious Diseases 15: S2-S3.
Rao, P. S.	neonatal	Rao, P. S., et al. (1993). "Bacteriology of neonatal septicaemia in a rural referral hospital in South India." Journal of Tropical Pediatrics 39(4): 230-233.
Rao, S. P.	retrospective	Rao, S. P. and M. S. Bharambe (1991). "Vaccine preventable diseases in eastern Maharashtra - A hospital based analysis." Indian pediatrics 28(6): 629-633.
Rasul, C. H.	out patients	Rasul, C. H., et al. (2011). "Burden and outcome of human influenza in a tertiary care hospital of Bangladesh." Asian Pacific Journal of Tropical Medicine 4(6): 478-481.
Ratsimbasoa, A.	not hospital based	Ratsimbasoa, A., et al. (2012). "Management of uncomplicated malaria in febrile under five-year-old children by community health workers in Madagascar: Reliability of malaria rapid diagnostic tests." Malaria journal 11.
Rawlins, S. C.	not an inpatient study	Rawlins, S. C., et al. (1993). "Evaluation of methods for the laboratory diagnosis of malaria in Guyana." West Indian Medical Journal 42(3): 111-114.
Ray, P.	not an inpatient study	Ray, P., et al. (2012). "Chikungunya infection in India: Results of a prospective hospital based multi-centric study." PLoS ONE 7(2).
Rayamajhi, A.	not a fever study	Rayamajhi, A., et al. (2007). "Study of Japanese encephalitis and other viral encephalitis in Nepali children." Pediatrics international 49(6): 978-984.
Rayner, B. L.	not a fever study	Rayner, B. L. (1988). "Community-acquired bacteraemia; a prospective survey of 239 cases." Quarterly journal of medicine 69(259): 907-919.
Razak, A.	not a fever study	Razak, A., et al. (2010). "Scrub typhus in Southern India: Are we doing enough?" Tropical Doctor 40(3): 149-151.
Razanajatovo, N. H.	not a fever study	Razanajatovo, N. H., et al. (2011). "Viral etiology of influenza-like illnesses in Antananarivo, Madagascar, July 2008 to June 2009." PLoS ONE 6(3).
Reechaipichitkul, W.	not a fever study	Reechaipichitkul, W., et al. (2005). "Etiologies and treatment outcomes in patients hospitalized with community-acquired pneumonia (CAP) at Srinagarind Hospital, Khon Kaen, Thailand." Southeast Asian Journal of Tropical Medicine and Public Health 36(1): 156-161.
Reed, R. P.	not a fever study	Reed, R. P., et al. (1996). "Bacteraemia in malnourished rural African children." Annals of Tropical Paediatrics 16(1): 61-68.
Reller, Megan E.	not hospital based	Reller, M. E. (2011). "Multiplex 5' nuclease-quantitative PCR for diagnosis of relapsing fever in a large Tanzanian cohort." Journal of Clinical Microbiology 49(9): 3245-3249.
Reyburn, H.	not a fever study/ malaria suspects	Reyburn, H., et al. (2004). "Overdiagnosis of malaria in patients with severe febrile illness in Tanzania: A prospective study." British Medical Journal 329(7476): 1212-1215.
Rhodes, J.	not a fever study	Rhodes, J., et al. (2013). "Pneumococcal Bacteremia Requiring Hospitalization in Rural Thailand: An Update on Incidence, Clinical Characteristics, Serotype Distribution, and Antimicrobial Susceptibility, 2005-2010." PLoS ONE 8(6).
Rianthavorn, P.	out break	Rianthavorn, P., et al. "An outbreak of chikungunya in southern Thailand from 2008 to 2009 caused by African strains with A226V mutation." International Journal of Infectious Diseases 14 Suppl 3: e161-165.
Richards, Allen L.	sub group	Richards, A. L., et al. (2010). "Human Infection with Rickettsia felis, Kenya." Emerging Infectious Diseases 16(7): 1081-1086.
Rijal, B.	not a fever study	Rijal, B., et al. (2010). "Antimicrobial susceptibility pattern and serotyping of streptococcus pneumoniae isolated from kanti children hospital in nepal." Kathmandu University medical journal 8(30): 164-168.
Roca-Feltrer, A.	not a fever study	Roca-Feltrer, A., et al. (2012). "Lack of decline in childhood Malaria, Malawi, 2001-2010." Emerging Infectious Diseases 18(2): 272-278.
Rodriguez-Taveras, C.	conference	Rodriguez-Taveras, C., et al. (2010). "Clinical and epidemiological study of patients with malaria treated at the hospital central de Las Fuerzas Armadas in Dominican Republic." International Journal of Infectious Diseases 14: E114-E114.
Roongpoovapatr, P.	sub group	Roongpoovapatr, P. and C. Suankratay (2010). "Causative pathogens of fever in neutropenic patients at king Chulalongkorn memorial hospital." Journal of the Medical Association of Thailand 93(7): 776-783.
Rosewell, A.	not a fever study	Rosewell, A., et al. (2011). "Concurrent influenza and shigellosis outbreaks, Papua New Guinea, 2009." Emerging Infectious Diseases 17(4): 756-758.
Rossi, C. A.	not a fever study/ sub group	Rossi, C. A., et al. (1998). "Laboratory diagnosis of acute dengue fever during the United Nations mission in Haiti, 1995-1996." American Journal of Tropical Medicine and Hygiene 59(2): 275-278.
Rougemont, A.	not an inpatient study	Rougemont, A., et al. (1991). "Epidemiological basis for clinical diagnosis of childhood malaria in endemic zone in West Africa." Lancet 338(8778): 1292-1295.
Rowe, A. K.	out patients	Rowe, A. K., et al. (2009). "Quality of malaria case management at outpatient health facilities in Angola." Malaria journal 8(1).
Roy, A.	neonatal	Roy, A., et al. (1993). "Neonatal candidemia." The Indian Journal of Pediatrics 60(6): 799-801.
Saad, Magdi D.	out break	Saad, M. D., et al. (2005). "Dengue virus type 3 is the etiology of the 2005 dengue outbreak in Yemen." American Journal of Tropical Medicine and Hygiene 73(6): 83-83.
Sabchareon, A.	not hospital based/not fever	Sabchareon, A., et al. (2012). "Dengue infection in children in Ratchaburi, Thailand: A cohort study. I. Epidemiology of symptomatic acute dengue infection in children, 2006-2009." PLoS Neglected Tropical Diseases 6(7).
Saha, S. K.	not hospital based	Saha, S. K., et al. (2001). "Typhoid fever in Bangladesh: Implications for vaccination policy." Pediatric Infectious Disease Journal 20(5): 521-524.
Salako, L. A.	not an etiology study	Salako, L. A., et al. (2001). "Treatment of childhood fevers and other illnesses in three rural Nigerian communities." Journal of Tropical Pediatrics 47(4): 230-238.
Salih, M. A. M.	not a fever study	Salih, M. A. M., et al. (1990). "Endemic bacterial meningitis in Sudanese children: Aetiology, clinical findings, treatment and short-term outcome." Annals of Tropical Paediatrics 10(2): 203-210.
Sallam, Abdul Khaliq A.	not a fever study	Sallam, A. K. A. (2004). "Etiology and presentation of acute bacterial meningitis in children at Al-Thawrah Hospital, Sana'a, Yemen." Journal of Ayub Medical College, Abbottabad 16(4): 40-43.
Samoilova, T. I.	not hospital/not a fever study	Samoilova, T. I., et al. (2003). "Virologic and serologic investigations of West Nile virus circulation in Belarus." Central European Journal of Public Health 11(2): 55-62.
Samuel, S. O.	not a fever study	Samuel, S. O., et al. (2006). "Bacterial isolates of blood cultures in patients with suspected septicaemia in Ilorin, Nigeria." African journal of medicine and medical sciences 35(2): 137-141.
Sanders, E. J.	not hospital based/not fever	Sanders, E. J., et al. (1996). "Sentinel Surveillance for Yellow Fever in Kenya, 1993 to 1995." Emerging Infectious Diseases 2(3): 236-238.
Sanders, E. J.	out break	Sanders, E. J., et al. "First recorded outbreak of yellow fever in Kenya, 1992-1993. I. Epidemiologic investigations." American Journal of Tropical Medicine & Hygiene 59(4): 644-649.
Santana-Morales, M. A.	not a fever study/not consequtive	Santana-Morales, M. A., et al. (2012). "Microscopy and molecular biology for the diagnosis and evaluation of malaria in a hospital in a rural area of Ethiopia." Malaria journal 11.
Sarih, M.	not a fever study	Sarih, M., et al. (2009). "Borrelia hispanica relapsing fever, Morocco." Emerging Infectious Diseases 15(10): 1626-1629.
Schellenberg, DM	not hospital based	Schellenberg, D., et al. (2003). "The incidence of clinical malaria detected by active case detection in children in Ifakara, southern Tanzania." Transactions of the Royal Society of Tropical Medicine and Hygiene 97(6): 647-654.
Schrot-Sanyan, Stéphanie	not a fever study	Schrot-Sanyan, S. (2013). "Malaria relevance and diagnosis in febrile Burkina Faso travellers: a prospective study." Malaria journal 12(1): 270.
Schlaudecker, Elizabeth P.	not hospital/not a fever study	Schlaudecker, E. P., et al. (2012). "Etiology and seasonality of viral respiratory infections in rural Honduran children." The Pediatric infectious disease journal 31(11): 1113-1118.
Schwarz, Norbert G.	not a fever study/ sub group	Schwarz, N. G. (2010). "Systemic bacteraemia in children presenting with clinical pneumonia and the impact of non-typhoid salmonella (NTS)." BMC Infectious Diseases 10(1): 319.
Schwarz, Norbert G.	sereprevelance	Schwarz, N. G. (2012). "Seroprevalence of Antibodies against Chikungunya, Dengue, and Rift Valley Fever Viruses after Febrile Illness Outbreak, Madagascar." Emerging Infectious Diseases 18(11): 1780-1786.
Scott, J. A. G.	not a fever study	Scott, J. A. G., et al. (2011). "Relation between falciparum malaria and bacteraemia in Kenyan children: A population-based, case-control study and a longitudinal study." The Lancet 378(9799): 1316-1323.
Sehgal, S. C.	not a fever study	Sehgal, S. C., et al. (2003). "Leptospirosis disease burden estimation and surveillance networking in India." The Southeast Asian journal of tropical medicine and public health 34 Suppl 2: 170-177.
Senn, N.	out patients	Senn, N., et al. (2011). "Contribution of dengue fever to the burden of acute febrile illnesses in Papua New Guinea: an age-specific prospective study." American Journal of Tropical Medicine & Hygiene 85(1): 132-137.
Serafini, S.	sub group	Serafini, S., et al. (2011). "Presumptive clinical diagnosis of malaria in children in a hospital in the North Region (Cameroon)." Diagnostic clinique présomptif du paludisme chez l'enfant en milieu hospitalier au Nord Cameroun 104(5): 371-373.
Sethi, P. K.	not a fever study	Sethi, P. K., et al. (2012). "Central nervous system fungal infections: Observations from a large tertiary hospital in northern India." Clinical Neurology and Neurosurgery 114(9): 1232-1237.
Sethi, Sunil	not just a fever study/ sub group	Sethi, S., et al. (2003). "Leptospirosis in northern India: A clinical and serological study." Southeast Asian Journal of Tropical Medicine and Public Health 34(4): 822-825.
Shah, A. S	not just a fever study	Shah, A. S. (2009). "Invasive Pneumococcal Disease in Kanti Children's Hospital, Nepal, as Observed by the South Asian Pneumococcal Alliance Network." Clinical Infectious Diseases 48(s2): S123-S128.
Shahzad, W. C.	not a fever study	Shahzad, W. C., et al. (2011). "Visceral Leishmaniasis: A cause of pyrexia of unknown origin." Journal of the Liaquat University of Medical and Health Sciences 10(2): 64-67.
Shaikh, Salma	not a fever study	Shaikh, S. (2012). "Severe disease in children hospitalized with a diagnosis of Plasmodium vivax in south-eastern Pakistan." Malaria journal 11(1): 144.
Shaikh, Salma	not a fever study/out patients	Shaikh, S. (2013). "Role Of Rapid Diagnostic Tests For Guiding Outpatient Treatment Of Febrile Illness In Liaquat University Hospital." Pakistan Journal of Medical Sciences 29(5): 1167-1172.
Sharma, A.	not systematic	Sharma, A. (2005). "Investigation of an outbreak of scrub typhus in the Himalayan region of India." Japanese Journal of Infectious Diseases 58(4): 208-210.
Sharma, K. K.	not a fever study	Sharma, K. K., et al. (2006). "A preliminary study on the prevalence of leptospira serovars among suspected cases of leptospirosis at Tirupati, Andhra Pradesh." Indian journal of medical microbiology 24(4): 302-302.
Sharma	article not found	Sharma, K. K. and U. Kalawat (2008). "Early diagnosis of leptospirosis by conventional methods: One-year prospective study." Indian Journal of Pathology and Microbiology 51(2): 209-211.
Sharma, N. P.	retrospective	Sharma, N. P., et al. (2006). "A hospital-based study of bloodstream infections in febrile patients in Dhulikhel Hospital Kathmandu University Teaching Hospital, Nepal." Southeast Asian Journal of Tropical Medicine and Public Health 37(2): 351-356.
Shaw, C. K.	retrospective	Shaw, C. K., et al. (2007). "Neonatal sepsis bacterial isolates and antibiotic susceptibility patterns at a NICU in a tertiary care hospital in western Nepal: A retrospective analysis." Kathmandu University medical journal 5(18): 153-160.
Shehabi, A.	case series	Shehabi, A., et al. (1990). "Diagnosis and treatment of 106 cases of human brucellosis." Journal of Infection 20(1): 5-10.
Shehabi, Asem A.	neonatal	Shehabi, A. A., et al. (2013). "Major characteristics of Staphylococcus aureus colonizing Jordanian infants." Pediatrics international 55(3): 300-304.
Shekalaghe, S.	diagnostic evaluation	Shekalaghe, S., et al. (2013). "Clinical performance of an automated reader in interpreting malaria rapid diagnostic tests in Tanzania." Malaria journal 12(1).
Shen, Yin Zhong	sub group	Shen, Y. Z., et al. (2007). "Invasive fungal infections among inpatients with acquired immune deficiency syndrome at a Chinese university hospital." Mycoses 50(6): 475-480.
Shwe, T. N.	not a fever study	Shwe, T. N., et al. (2002). "Blood culture isolates from children admitted to medical unit III, Yangon Children's Hospital, 1998." Southeast Asian Journal of Tropical Medicine and Public Health 33(4): 764-771.
Siba, V.	not a fever study	Siba, V., et al. (2012). "Evaluation of serological diagnostic tests for typhoid fever in Papua new guinea using a composite reference standard." Clinical and Vaccine Immunology 19(11): 1833-1837.
Siddig, M.	not a fever study	Siddig, M., et al. (1988). "Visceral leishmaniasis in the Sudan: comparative parasitological methods of diagnosis." Transactions of the Royal Society of Tropical Medicine and Hygiene 82(1): 65.
Sigaúque, B.	included	Sigaúque, B., et al. (2009). "Community-acquired bacteremia among children admitted to a rural hospital in Mozambique." Pediatric Infectious Disease Journal 28(2): 108-113.
Silarug, N.	outbreak/ not just a fever	Silarug, N., et al. (1990). "Epidemic of fever of unknown origin in rural Thailand, caused by influenza A (H1N1) and dengue fever." The Southeast Asian journal of tropical medicine and public health 21(1): 61-67.
Singh, H.	not an inpatients study only	Singh, H., et al. (1991). "Extent of occurrence of the six vaccine preventable diseases in vaccinated/unvaccinated children." Indian pediatrics 28(6): 635-639.
Singh, R. R.	not a fever study	Singh, R. R., et al. (2009). "Clinical and etiological profile of acute febrile encephalopathy in Eastern Nepal." Indian journal of pediatrics 76(11): 1109-1111.
Singh, Srijana Dongol	retrospective	Singh, S. D. (2013). "Enteric fever in Children at Dhulikhel Hospital." Journal of Nepal Paediatric Society 32(3): 216-220.
Singh, S. I.	outbreak	Singh, S. I., et al. "An outbreak of scrub typhus in Bishnupur district of Manipur, India, 2007." Tropical Doctor 40(3): 169-170.
Singh, S. P.	not hospital based/ not fever/ retrospective	Singh, S. P., et al. (2006). "Serious underreporting of visceral leishmaniasis through passive case reporting in Bihar, India." Tropical Medicine and International Health 11(6): 899-905.
Sirinavin, S.	retrospective/ not fever	Sirinavin, S., et al. (2001). "Systemic nontyphoidal Salmonella infection in normal infants in Thailand." Pediatric Infectious Disease Journal 20(6): 581-587.
Sirisanthana, V.	case series	Sirisanthana, V., et al. (2003). "Epidemiologic, clinical and laboratory features of scrub typhus in thirty Thai children." Pediatric Infectious Disease Journal 22(4): 341-345.
Sixl, W.	not a fever study	Sixl, W., et al. (1989). "Contribution to the problems of the diagnostics of leishmaniosis in south-Sudan." Geographia medica. Supplement = Geographia medica. Sonderband 5: 189-203.
Sleshi, M.	article not found	Sleshi, M., et al. (2012). "Malaria microscopy performance in self-presenting febrile patients at four health facilities in Fentale district of East Shewa, Ethiopia." Ethiopian Medical Journal 50(4): 315-324.
Socolovschi, Cristina	not hospital based	Socolovschi, C., et al. (2010). "Rickettsia felis-associated Uneruptive Fever, Senegal." Emerging Infectious Diseases 16(7): 1140-1142.
Sokhna, C.	not a fever study	Sokhna, C., et al. (2013). "Point-of-Care Laboratory of Pathogen Diagnosis in Rural Senegal." PLoS Neglected Tropical Diseases 7(1).
Spicer, P. E.	not a fever study	Spicer, P. E., et al. (2007). "Scrub typhus (Orientia tsutsugamushi), spotted fever (Rickettsia australis) and dengue fever as possible causes of mysterious deaths in the Strickland Gorge area of Southern Highlands and West Sepik Provinces of Papua New Guinea." Papua and New Guinea medical journal 50(3-4): 172-183.
Sreng, B.	not a fever study	Sreng, B. (2010). "A description of Influenza-Like Illness (ILI) sentinel surveillance in Cambodia, 2006-2008." Southeast Asian Journal of Tropical Medicine and Public Health 41(1): 97-104.
Srey, V. H.	not a fever study	Srey, V. H., et al. (2002). "Etiology of encephalitis syndrome among hospitalized children and adults in Takeo, Cambodia, 1999-2000." American Journal of Tropical Medicine and Hygiene 66(2): 200-207.
Sripanidkulchai, R.	sub group	Sripanidkulchai, R. and P. Lumbiganon (2005). "Etiology of obscure fever in children at a University Hospital in Northeast Thailand." Southeast Asian Journal of Tropical Medicine and Public Health 36(5): 1243-1246.
Ssali, F. N.	included	Ssali, F. N., et al. (1998). "A prospective study of community-acquired bloodstream infections among febrile adults admitted to Mulago Hospital in Kampala, Uganda." Journal of Acquired Immune Deficiency Syndromes and Human Retrovirology 19(5): 484-489.
Steinhoff, M. C.	not a fever study	Steinhoff, M. C., et al. (1985). "Viral etiology of acute respiratory infections in south Indian children." Indian Journal of Medical Research 81(4): 349-353.
Steinmann, P.	not a fever study	Steinmann, P., et al. (2005). "Seroprevalence of Q-fever in febrile individuals in Mali." Tropical Medicine & International Health 10(6): 612-617.
Stenzinger, Albrecht	case study	Stenzinger, A., et al. (2012). "Visceral leishmaniasis in a patient with AIDS: early pathological diagnosis using conventional histology, PCR and electron microscopy is the key for adequate treatment." Virchows Archiv : an international journal of pathology 460(3): 357-360.
Stephen, S.	not a fever study	Stephen, S., et al. "Prevalence of human Q fever in south Kanara district, Karnataka." Indian Journal of Medical Research 71: 510-515.
Stephen, S.	not a fever study	Stephen, S., et al. "Serological evidence of infection by spotted fever group rickettsiae in Karnataka State." Indian Journal of Medical Research 72: 352-354.
Stoesser, N.	retrospective	Stoesser, N., et al. (2013). "Pediatric bloodstream infections in Cambodia, 2007 to 2011." Pediatric Infectious Disease Journal 32(7): e272-e276.
Strøm, G. E. A.	included	Strøm, G. E. A., et al. (2013). "Challenges in diagnosing paediatric malaria in Dar es Salaam, Tanzania." Malaria journal 12(1).
Struelens, M. J.	case series	Struelens, M. J., et al. (1985). "Shigella septicemia: Prevalence, presentation, risk factors, and outcome." Journal of Infectious Diseases 152(4): 784-790.
Sudeep, A. B.	outbreak	Sudeep, A. B. (2011). "Investigation of a Chikungunya-like illness in Tirunelveli district, Tamil Nadu, India 2009-2010 Chikungunya virus outbreak in Tirunelveli, India." Tropical Medicine & International Health 16(5): 585-588.
Suliman, Tean	sub group/ not a fever study	Suliman, T., et al. (1998). "Babesia parasites described from patients bled for malaria." Saudi medical journal 19(2): 179-181.
Sundaram, V.	retrospective/neonatal	Sundaram, V., et al. (2009). "Blood culture confirmed bacterial sepsis in neonates in a north Indian tertiary care center: Changes over the last decade." Japanese Journal of Infectious Diseases 62(1): 46-50.
Suputtamongkol, Yupin	not a fever study	Suputtamongkol, Y., et al. (2010). "Strategies for Diagnosis and Treatment of Suspected Leptospirosis: A Cost-Benefit Analysis." PLoS Neglected Tropical Diseases 4(2).
Sur, Dipika	not hospital based	Sur, D., et al. (2006). "The malaria and typhoid fever burden in the slums of Kolkata, India: data from a prospective community-based study." Transactions of the Royal Society of Tropical Medicine and Hygiene 100(8): 725-733.
Sutherland, Laura J	not a fever study	Sutherland, L. J., et al. (2011). "Serologic evidence of arboviral infections among humans in Kenya." The American journal of tropical medicine and hygiene 85(1): 158.
Sutinen, J.	not a fever study	Sutinen, J., et al. (1998). "Etiology of central nervous system infections in the Philippines and the role of serum C-reactive protein in excluding acute bacterial meningitis." International Journal of Infectious Diseases 3(2): 88-93.
Suto, T.	retrospective/ not fever	Suto, T. (1991). "A 10 YEARS EXPERIENCE ON DIAGNOSIS OF RICKETTSIAL DISEASES USING THE INDIRECT IMMUNOPEROXIDASE METHODS." Acta Virologica 35(6): 580-586.
Suttinont, C.	sub group	Suttinont, C., et al. (2006). "Causes of acute, undifferentiated, febrile illness in rural Thailand: Results of a prospective observational study." Annals of tropical medicine and parasitology 100(4): 363-370.
Suwanagool, S.	sub group	Suwanagool, S., et al. (1998). "Prolonged Fever due to Mycobacterium Avium Complex (MAC) Disease in Advanced HIV Infection: A Public Health Concern." Journal of the Medical Association of Thailand 81(11): 893-904.
Sy, A. K.	abstract	Sy, A. K., et al. (2012). "Prevalence of chikungunya virus infection among suspected dengue pediatric patients in 3 regional hospitals in the Philippines." International Journal of Infectious Diseases 16: E112-E112.
Tabu, C.	not a fever study	Tabu, C., et al. (2012). "Differing burden and epidemiology of non-typhi Salmonella bacteremia in rural and urban Kenya, 2006-2009." PLoS ONE 7(2).
Tagbo, O.	not an inpatients study	Tagbo, O. and U. O. Henrietta (2007). "Comparison of clinical, microscopic and rapid diagnostic test methods in the diagnosis of Plasmodium falciparum malaria in Enugu, Nigeria." The Nigerian postgraduate medical journal 14(4): 285-289.
Taha, TE	not hospital based only	Taha, T. (1996). "Comparison of reported and confirmed malaria during pregnancy: findings from hospital and community studies in Sudan." East African medical journal 73(9): 571-574.
Tahar, R.	diagnostic evaluation/ not a fever study	Tahar, R., et al. (1997). "Diagnosis of Plasmodium malariae infection by the polymerase chain reaction." Transactions of the Royal Society of Tropical Medicine and Hygiene 91(4): 410-411.
Tahar, R.	not an inpatients study	Tahar, R., et al. (2013). "Field evaluation of rapid diagnostic tests for malaria in Yaounde, Cameroon." Acta Tropica 125(2): 214-219.
Talbert, Alison W. A.	neonatal	Talbert, A. W. A. (2010). "Invasive bacterial infections in neonates and young infants born outside hospital admitted to a rural hospital in Kenya." The Pediatric infectious disease journal 29(10): 945-949.
Tallur, S. S.	neonatal	Tallur, S. S., et al. (2000). "Clinico-bacteriological study of neonatal septicemia in Hubli." Indian journal of pediatrics 67(3): 169-174.
Tamfum, J. J. M.	not a fever study	Tamfum, J. J. M., et al. (2012). "Sentinel surveillance for influenza-like illness, severe acute respiratory illness, and laboratory-confirmed influenza in kinshasa, democratic republic of Congo, 2009-2011." Journal of Infectious Diseases 206(SUPPL.1): S36-S40.
Tang, Y.	outbreak	Tang, Y., et al. (2008). "Unique impacts of HBV co-infection on clinical and laboratory findings in a recent dengue outbreak in China." American Journal of Tropical Medicine and Hygiene 79(2): 154-158.
Tanner, L., et al	not a fever study	Tanner, L., et al. (2008). "Decision tree algorithms predict the diagnosis and outcome of dengue fever in the early phase of illness." PLoS Neglected Tropical Diseases 2(3).
Tao, L.	not a fever study	Tao, L. (2012). "Etiology and antimicrobial resistance of community-acquired pneumonia in adult patients in China." Chinese medical journal 125(17): 2967-2972.
Taraphdar, D.	not a fever study	Taraphdar, D. (2012). "Rapid spread of chikungunya virus following its resurgence during 2006 in West Bengal, India." Transactions of the Royal Society of Tropical Medicine and Hygiene 106(3): 160-166.
Tekeste, Z., et al.	not a fever study	Tekeste, Z., et al. (2013). "Determining the severity of Plasmodium falciparum malaria in Ethiopia." Journal of Infection and Public Health 6(1): 10-15.
Thai, K. T. D., et al.	not hospital based	Thai, K. T. D., et al. (2010). "Clinical, epidemiological and virological features of dengue virus infections in vietnamese patients presenting to primary care facilities with acute undifferentiated fever." Journal of Infection 60(3): 229-237.
Thakare, J. P., et al.	not a fever study/sub group	Thakare, J. P., et al. (2002). "Prevalence of West Nile virus infection in India." Southeast Asian Journal of Tropical Medicine and Public Health 33(4): 801-805.
Thangarasu, S.	diagnostic criteria not met	Thangarasu, S. (2011). "A protocol for the emergency department management of acute undifferentiated febrile illness in India." International journal of emergency medicine 4(1): 57.
Thap, L. C	sub group	Thap, L. C. (2002). "Septic shock secondary to scrub typhus: characteristics and complications." Southeast Asian Journal of Tropical Medicine and Public Health 33(4): 780-786.
Theamboonlers, A., et al.	outbreak	Theamboonlers, A., et al. (2009). "Clinical and molecular characterization of Chikungunya virus in south Thailand." Japanese Journal of Infectious Diseases 62(4): 303-305.
Theo, A., et al.	not a fever study	Theo, A., et al. (2012). "Influenza surveillance in Zambia, 2008-2009." Journal of Infectious Diseases 206(SUPPL.1): S173-S177.
Thitivichianlert, S., et al	not an inpatients study	Thitivichianlert, S., et al. (2009). "Incidence of rickettsial infection in patients with acute fever in provincial Thai army hospitals." Journal of the Medical Association of Thailand = Chotmaihet thangphaet 92 Suppl 1: S39-46.
Thoker, M. A., et al.	article not found	Thoker, M. A., et al. (2000). "Serological study of brucellosis in Kashmir - 5 Years appraisal." JK Practitioner 7(1): 24-26.
Thonnon, J.	outbreak	Thonnon, J. (1998). "Re-emergence of yellow fever in Senegal in 1995." The American journal of tropical medicine and hygiene 59(1): 108-114.
Thriemer, K., et al	not inpatients	Thriemer, K., et al. (2012). "The burden of invasive bacterial infections in Pemba, Zanzibar." PLoS ONE 7(2).
Tien, N. T. K., et al	not hospital	Tien, N. T. K., et al. (2010). "A prospective cohort study of dengue infection in schoolchildren in Long Xuyen, Viet Nam." Transactions of the Royal Society of Tropical Medicine and Hygiene 104(9): 592-600.
Titanji, V., et al.	sub group	Titanji, V., et al. (2001). "Reduced levels of chloroquine resistant Plasmodium falciparum in selected foci of the South West Province, Cameroon." The Central African journal of medicine 47(6): 145-149.
Tosson, A. M. S. and C. P. Speer	neonatal	Tosson, A. M. S. and C. P. Speer (2011). "Microbial pathogens causative of neonatal sepsis in Arabic countries." Journal of Maternal-Fetal and Neonatal Medicine 24(8): 990-994.
Touch, S., et al	not a fever study	Touch, S., et al. (2009). "Epidemiology and burden of disease from Japanese encephalitis in Cambodia: Results from two years of sentinel surveillance." Tropical Medicine and International Health 14(11): 1365-1373.
Tsai, T. F., et al.	outbreak	Tsai, T. F., et al. (1987). "INVESTIGATION OF A POSSIBLE YELLOW-FEVER EPIDEMIC AND SEROSURVEY FOR FLAVIVIRUS INFECTIONS IN NORTHERN CAMEROON, 1984." Bulletin of the World Health Organization 65(6): 855-860.
Tupasi, T. E., et al.	not a fever study	Tupasi, T. E., et al. (1990). "Etiology of acute lower respiratory tract infection in children from Alabang, Metro Manila." Reviews of Infectious Diseases 12(SUPPL. 8): S929-S939.
Ukaga, C. N., et al.	not a fever study	Ukaga, C. N., et al. (2006). "Concomitant bacteria in the blood of malaria patients in Owerri, southeastern Nigeria." Tanzania health research bulletin 8(3): 186-188.
Ukwaja, K. N., et al.	not inpatients	Ukwaja, K. N., et al. (2011). "Clinical overlap between malaria and pneumonia: can malaria rapid diagnostic test play a role?" The Journal of Infection in Developing Countries 5(03): 199-203.
Vairo, F., et al.	not hospital	Vairo, F., et al. (2012). "Seroprevalence of dengue infection: a cross-sectional survey in mainland Tanzania and on Pemba Island, Zanzibar." International Journal of Infectious Diseases 16(1): E44-E46.
Vajpayee, M.	not a fever study	Vajpayee, M. (1999). "Dengue virus infection during post-epidemic period in Delhi, India." Southeast Asian Journal of Tropical Medicine and Public Health 30(3): 507-510.
Van der Stuyft, P	not inpatients	Van der Stuyft, P. (1999). "Urbanisation of yellow fever in Santa Cr uz, Bolivia." Lancet 353(9164): 1558-1562.
Van Dillen, J.	retrospective	Van Dillen, J. (2007). "Overdiagnosis of malaria in hospitalized patients in Namibia." Tropical Doctor 37(3): 185-186.
VAN STRATEN, A., et al.	not a fever study	VAN STRATEN, A., et al. (1985). "Prevalence of hepatitis virus and some arbovirus infections in Kavango, northern SWA/Namibia." SAMJ 67: 501.
van Tan, L., et al.	not a fever study	van Tan, L., et al. (2010). "Viral etiology of encephalitis in children in Southern Vietnam: Results of a one-year prospective descriptive study." PLoS Neglected Tropical Diseases 4(10).
Vandenberg, O., et al	not a fever study	Vandenberg, O., et al. (2010). "Microbiologic and clinical features of salmonella species isolated from bacteremic children in eastern democratic republic of congo." Pediatric Infectious Disease Journal 29(6): 504-510.
Varghese, G. M., et al	not a fever study	Varghese, G. M., et al. (2006). "Scrub typhus among hospitalised patients with febrile illness in South India: Magnitude and clinical predictors." Journal of Infection 52(1): 56-60.
Varghese, G. M., et al	not a fever study	Varghese, G. M., et al. (2013). "Differential diagnosis of scrub typhus meningitis from bacterial meningitis using clinical and laboratory features." Neurology India 61(1): 17-20.
Varghese, G. M., et al	no original data	Varghese, G. M., et al. "Investigating and managing pyrexia of unknown origin in adults." BMJ 341: C5470.
Varma, J. K., et al.	sub group/ out patients	Varma, J. K., et al. (2010). "Bloodstream infections among HIV-infected outpatients, Southeast Asia." Emerging Infectious Diseases 16(10): 1569-1575.
Viswanathan, R.	neonatal	Viswanathan, R. (2011). "Aetiology and Antimicrobial Resistance of Neonatal Sepsis at a Tertiary Care Centre in Eastern India: A 3 Year Study." Indian journal of pediatrics 78(4): 409-412.
Viswanathan, R., et al.	neonatal	Viswanathan, R., et al. (2012). "Profile of neonatal septicaemia at a district-level sick newborn care unit." Journal of Health, Population and Nutrition 30(1): 41-48.
Vivekanandan, M., et al	outbreak	Vivekanandan, M., et al. (2010). "Outbreak of scrub typhus in Pondicherry." Journal of Association of Physicians of India 58(1).
Vlieghe, E. R., et al.	not a fever study	Vlieghe, E. R., et al. (2013). "Bloodstream Infection among Adults in Phnom Penh, Cambodia: Key Pathogens and Resistance Patterns." PLoS ONE 8(3).
Vollaard, A. M., et al	not a fever study	Vollaard, A. M., et al. (2004). "Risk factors for typhoid and paratyphoid fever in Jakarta, Indonesia." Journal of the American Medical Association 291(21): 2607-2615.
Von Gottberg, A.	not a fever study	Von Gottberg, A. (2001). "Utility of blood cultures and incidence of mycobacteremia in patients with suspected tuberculosis in a South African infectious disease referral hospital." The international journal of tuberculosis and lung disease 5(1): 80-86.
Vong, S., et al.	not hospital based	Vong, S., et al. (2010). "Dengue incidence in urban and rural cambodia: Results from population-based active fever surveillance, 2006-2008." PLoS Neglected Tropical Diseases 4(11).
Vugia, D. J.	not a fever study	Vugia, D. J. (1993). "Pathogens and Predictors of Fatal Septicemia Associated with Human Immunodeficiency Virus Infection in Ivory Coast, West Africa." The Journal of infectious diseases 168(3): 564-570.
Vundle, Z., et al.	poster/abstract	Vundle, Z., et al. (2008). "Measles Surveillance: Challenges in Diagnosis of Measles in South Africa." International Journal of Infectious Diseases 12: E106-E106.
Wairagkar, N. S., et al	not a fever study	Wairagkar, N. S., et al. (2001). "Isolation of measles virus from cerebrospinal fluid of children with acute encephalopathy without rash." Indian pediatrics 38(6): 589-595.
Waitumbi, J. N., et al	out patients/ subgroup	Waitumbi, J. N., et al. (2011). "Malaria prevalence defined by microscopy, antigen detection, DNA amplification and total nucleic acid amplification in a malaria-endemic region during the peak malaria transmission season." Tropical Medicine and International Health 16(7): 786-793.
Walsh, A. L., et al.	not just fever	Walsh, A. L., et al. (2000). "Bacteremia in febrile Malawian children: Clinical and microbiologic features." Pediatric Infectious Disease Journal 19(4): 312-318.
Wamala, J. F., et al	outbreak	Wamala, J. F., et al. (2012). "Epidemiological and laboratory characterization of a yellow fever outbreak in northern Uganda, October 2010-January 2011." International Journal of Infectious Diseases 16(7): e536-542.
Wan, F. G.	not a fever study	Wan, F. G. (2009). "Viral pathogens of acute respiratory infection in hospitalized children from Suzhou." Zhongguo dang dai er ke za zhi 11(7): 529-531.
Waner, S., et al.	not a fever study	Waner, S., et al. (2003). "Risk Factors and Characteristics of Patients with Acute Plasmodium falciparum Malaria Presenting to a Private Hospital Network in South Africa." Journal of Travel Medicine 10(5): 296-298.
Wang, W.-m., et al.	article not available/ outbreak	Wang, W.-m., et al. (2007). "Malaria epidemic situation in Jiangsu Province in 2006." Zhongguo ji sheng chong xue yu ji sheng chong bing za zhi = Chinese journal of parasitology & parasitic diseases 25(3): 258-259.
Wang, Y., et al	not a fever study	Wang, Y., et al. "Human brucellosis, a heterogeneously distributed, delayed, and misdiagnosed disease in china." Clinical Infectious Diseases 56(5): 750-751.
Watt, G. and K. Jongsakul	out patients	Watt, G. and K. Jongsakul (2003). "Acute undifferentiated fever caused by infection with Japanese encephalitis virus." American Journal of Tropical Medicine and Hygiene 68(6): 704-706.
Watt, G., et al.	not a fever study	Watt, G., et al. (2003). "Differentiating dengue virus infection from scrub typhus in Thai adults with fever." American Journal of Tropical Medicine and Hygiene 68(5): 536-538.
Watthanaworawit, W., et al.	not a fever study	Watthanaworawit, W., et al. (2011). "A prospective evaluation of diagnostic methodologies for the acute diagnosis of dengue virus infection on the Thailand-Myanmar border." Transactions of the Royal Society of Tropical Medicine and Hygiene 105(1): 32-37.
Watts, D. M., et al	can't confirm systematic/ hospital based	Watts, D. M., et al. (1994). "Arthropod-borne viral infections associated with a fever outbreak in the Northern Province of Sudan." Journal of Tropical Medicine and Hygiene 97(4): 228-230.
Were, T., et al.	not a fever study	Were, T., et al. (2011). "Bacteremia in Kenyan children presenting with malaria." Journal of Clinical Microbiology 49(2): 671-676.
Westwood, A. T. R., et al	not a fever study/ sub group	Westwood, A. T. R., et al. (2000). "Bacterial infection in children with HIV: a prospective study from Cape Town, South Africa." Annals of Tropical Paediatrics 20(3): 193-198.
Whitelaw, D. A., et al.	not a fever study	Whitelaw, D. A., et al. (1992). "Community-acquired bacteremia in the elderly: A prospective study of 121 cases." Journal of the American Geriatrics Society 40(10): 996-1000.
Wilkens, J., et al.	not a fever study	Wilkens, J., et al. (1997). "Salmonella bloodstream infection in Ghanaian children." Clinical Microbiology and Infection 3(6): 616-620.
Williams, E. J., et al	not a fever study	Williams, E. J., et al. (2009). "Hospital-based surveillance of invasive pneumococcal disease among young children in urban Nepal." Clinical Infectious Diseases 48(SUPPL. 2): S114-S122.
Wong, K. K., et al	not a fever study	Wong, K. K., et al. "Epidemiology of 2009 pandemic influenza A virus subtype H1N1 among Kenyans aged 2 months to 18 years, 2009-2010." Journal of Infectious Diseases 206 Suppl 1: S68-73.
Woodruff, P. W. R., et al.		Woodruff, P. W. R., et al. (1988). "A study of viral and rickettsial exposure and causes of fever in Juba, southern Sudan." Transactions of the Royal Society of Tropical Medicine and Hygiene 82(5): 761-766.
Woods, C. W., et al.	sub group/ not a fever study	Woods, C. W., et al. (2006). "Emergence of Salmonella enterica serotype Paratyphi A as a major cause of enteric fever in Kathmandu, Nepal." Transactions of the Royal Society of Tropical Medicine and Hygiene 100(11): 1063-1067.
Wu, D.	out break	Wu, D. (2012). "Chikungunya Outbreak in Guangdong Province, China, 2010." Emerging Infectious Diseases 18(3): 493-495.
Wuthiekanun, V., et al	not a fever study	Wuthiekanun, V., et al. (2007). "Clinical diagnosis and geographic distribution of leptospirosis, Thailand." Emerging Infectious Diseases 13(1): 124-126.
Xess, I., et al	retrospective	Xess, I., et al. (2007). "Epidemiology of candidemia in a tertiary care centre of North India: 5-Year study." Infection 35(4): 256-259.
Xie, G.-H., et al	sub group	Xie, G.-H., et al. (2008). "Impact of invasive fungal infection on outcomes of severe sepsis: a multicenter matched cohort study in critically ill surgical patients." Critical Care 12(1).
Xu, J. F., et al.	article not found/ case series	Xu, J. F., et al. (2006). "Clinical and etiological analysis of 45 cases with invasive fungal infections." Chinese Journal of Infection and Chemotherapy 6(3): 145-148.
Xu, Y., et al.	not a fever study	Xu, Y., et al. (1996). "Viral etiology of acute childhood encephalitis in Beijing diagnosed by analysis of single samples." Pediatric Infectious Disease Journal 15(11): 1018-1024.
Xu, Z. Q., et al.	not a fever study	Xu, Z. Q., et al. (2008). "Laboratory testing of specimens from patients with viral encephalitis from some regions of China." Zhonghua shi yan he lin chuang bing du xue za zhi = Zhonghua shiyan he linchuang bingduxue zazhi = Chinese journal of experimental and clinical virology 22(2): 98-100.
Xufang, Y., et al	not a fever study	Xufang, Y., et al. (2010). "Etiological spectrum of clinically diagnosed Japanese encephalitis cases reported in Guizhou Province, China, in 2006." Journal of Clinical Microbiology 48(4): 1343-1349.
Yacoub, S., et al	out patient	Yacoub, S., et al. (2005). "Clinical predictors of malaria and other febrile illnesses in children under five on Pemba Island, Tanzania." Tropical Doctor 35(2): 78-81.
Yan, J.	evaluation/ not a fever study/ not inpatient	Yan, J. (2013). "Performance of two rapid diagnostic tests for malaria diagnosis at the China-Myanmar border area." Malaria journal 12(1): 73.
Yan, J., et al	not a fever study	Yan, J., et al. (2010). "Diagnosis of a dengue fever outbreak in Yiwu city, Zhejiang province in 2009 and its molecular tracing of the pathogen]." Zhonghua yu fang yi xue za zhi [Chinese journal of preventive medicine] 44(12): 1091.
Yang, B. J	not a fever study	Yang, B. J. (1991). "Ten-year longitudinal observation on malaria epidemiology in Shandong Province." Zhonghua liu xing bing xue za zhi = Zhonghua liuxingbingxue zazhi 12(1): 20-24.
	not a fever study	Yang, X., et al. (2012). "Etiology and Clinical Characteristics of Influenza-Like Illness (ILI) in Outpatients in Beijing, June 2010 to May 2011." PLoS ONE 7(1): e28786.
	not a fever study	Yardi, D., et al. (1984). "Incidence, mortality and bacteriological profile of septicemia in pediatric patients." The Indian Journal of Pediatrics 51(2): 173-176.
	not just fever/ out patient	Yasinzai, M. I. (2012). "Prevalence of human malaria infection in district Jhal Magsi of Balochistan." Rawal Medical Journal 37(1): 9-12.
	not a fever study	Yasinzai, M. I. and J. K. Kakarsulemankhel (2008). "Incidence of human malaria infection in Barkhan and Kohlu, bordering areas of East Balochistan." Pakistan Journal of Medical Sciences 24(2): 306-310.
	not a fever study	Yasinzai, M. I. and J. K. Kakarsulemankhel (2012). "Frequency of human malaria infection in south-eastern areas of Balochistan: District Lasbella." Pakistan Journal of Medical Sciences 28(1): 167-170.
	not a fever study	Yasinzai, M. I. and J. K. Kakarsulemankhel (2012). "Prevalence of Human Malaria Infection in Pakistani Areas Bordering Iran: District Turbat, Pakistan." Pakistan Journal of Zoology 44(6): 1769-1772.
	not inpatients	Yasuda, C., et al. (2012). "Epidemiological characteristics, clinical presentation and diagnosis at point-of-care during the first wave of the h1n1 influenza pandemic in Cambodia." Southeast Asian Journal of Tropical Medicine and Public Health 43(1): 68-77.
	not hospital based	Yersin, C., et al. (1998). "Human leptospirosis in the Seychelles (Indian ocean): A population- based study." American Journal of Tropical Medicine and Hygiene 59(6): 933-940.
	not a fever study	Yin, Z., et al. (2010). "Japanese encephalitis disease burden and clinical features of Japanese encephalitis in four cities in the People's Republic of Chin." American Journal of Tropical Medicine and Hygiene 83(4): 766-773.
	abstract	Yingst, S., et al. (2007). "Etiologies of acute febrile illness in Bishikek, Kyrgyzstan." American Journal of Tropical Medicine and Hygiene 77(5): 264-264.
	neonatal	Younis, N. S. (2011). "Neonatal sepsis in Jordan: Bacterial isolates and antibiotic susceptibility patterns." Rawal Medical Journal 36(3): 169-172.
	sub group	Youssef, M. E. and H. Rizk (1993). "Malaria as a cause of prolonged fever among children in Mansoura fever hospital." Journal of the Egyptian Society of Parasitology 23(2): 417-421.
	not a fever study	Yozwiak, N., et al. (2012). "Virus identification in unknown tropical febrile illness cases using deep sequencing." PLoS Neglected Tropical Diseases 6(2): e1485.
	not a fever study/ not systematic	Zaayman, D. and M. Venter (2012). "West nile virus neurologic disease in Humans, South Africa, September 2008-May 2009." Emerging Infectious Diseases 18(12): 2051-2054.
	neonatal	Zakariya, B. P. (2011). "Neonatal Sepsis in a Tertiary Care Hospital in South India: Bacteriological Profile and Antibiotic Sensitivity Pattern." Indian journal of pediatrics 78(4): 413-417.
	sub group	Zaki, S. A. (2010). "Clinical manifestations of dengue and leptospirosis in children in Mumbai: an observational study." Infection 38(4): 285-291.
	outbreak	Zaki, S. R. and W. J. Shieh (1996). "Leptospirosis associated with outbreak of acute febrile illness and pulmonary haemorrhage, Nicaragua, 1995. The Epidemic Working Group at Ministry of Health in Nicaragua." The Lancet (British edition) 347(9000): 535-536.
	sub group	Zar, H. J. (2001). "Aetiology and outcome of pneumonia in human immunodeficiency virus-infected children hospitalized in South Africa." Acta pædiatrica (Oslo) 90(2): 119-125.
	not human	Zayed, A., et al. (2012). "Detection of Chikungunya virus in Aedes aegypti during 2011 outbreak in Al Hodayda, Yemen." Acta Tropica 123(1): 62-66.
	abstract	Zhang, J. Q. (2011). Clinical and etiological characteristics of a measles outbreak during a recent 2-year period admitted at Ditan Hospital, Beijing, China, Decker.
	not systematic/not hospital based	Zhang, L., et al. (2011). "Investigation of anaplasmosis in Yiyuan County, Shandong Province, China." Asian Pacific Journal of Tropical Medicine 4(7): 568-572.
	can't confirm if it meets criteria	Zhang, L., et al. (2013). "Molecular Analysis of Anaplasma phagocytophilum Isolated from Patients with Febrile Diseases of Unknown Etiology in China." PLoS ONE 8(2).
	outpatient	Zhang, L. J., et al. (2007). "Molecular epidemic survey on co-prevalance of scrub typhus and marine typhus in Yuxi city, Yunnan province of China." Chinese medical journal 120(15): 1314-1318.
	not systematic/not hospital based	Zhang, M., et al. (2012). "Scrub typhus: Surveillance, clinical profile and diagnostic issues in Shandong, China." American Journal of Tropical Medicine and Hygiene 87(6): 1099-1104.
	retrospective	Zheng, M., et al. (2008). "Fever of unknown origin in the elderly: Nine years experience in China." Tropical Doctor 38(4): 221-222.
	not a fever study	Zijlstra, E. E., et al. (1991). "Direct agglutination test for diagnosis and sero-epidemiological survey of kala-azar in the Sudan." Transactions of the Royal Society of Tropical Medicine and Hygiene 85(4): 474-476.
	not a fever study	Zijlstra, E. E., et al. (2001). "Diagnosing visceral leishmaniasis with the recombinant K39 strip test: Experience from the Sudan." Tropical Medicine and International Health 6(2): 108-113.
Zimmerman, M. D., et al.	included	Zimmerman, M. D., et al. (2008). "Murine typhus and febrile illness, Nepal." Emerging Infectious Diseases 14(10): 1656-1659.
Znazen, A., et al.	retrospective	Znazen, A., et al. (2013). "Murine typhus in Tunisia: A neglected cause of fever as a single symptom." Medecine et Maladies Infectieuses 43(6): 226-229.
